# Supplementary material for: Machine Learning Using Template-Based-Predicted Structure of Haemagglutinin Predicts Pathogenicity of Avian Influenza
Source: J Microbiol Biotechnol. 2024 Aug 6;34(10):2033–40. doi: 10.4014/jmb.2405.05022 (PMC11540597; doi:10.4014/jmb.2405.05022)
Supplement: Supplementary file 1 [file jmb-34-10-2033-supple.xlsx]

## Sheet: Sheet1
	GI	RanID			Product	HN	Host	Region
HA1_1	00Jdf6wc	gi_221328958.1.2	gi_221328958.1	00Jdf6wc	hemagglutinin	H7N2	chicken	New York
HA1_2	01cpiUVB	gi_928194279.1.2	gi_221328958.1.1	00Jdf6wc	signal peptide	H7N2	chicken	New York
HA1_3	01KbOFuA	gi_454399177.1.2	gi_221328958.1.2	00Jdf6wc	HA1	H7N2	chicken	New York
HA1_4	01MqAZ5c	gi_1111248559.1.2	gi_221328958.1.3	00Jdf6wc	HA2	H7N2	chicken	New York
HA1_5	01PKN2qn	gi_404351890.1.2	gi_221328960.1	00Jdf6wc	matrix protein 1	H7N2	chicken	New York
HA1_6	02167cyK	gi_440133797.1.2	gi_221328960.2	00Jdf6wc	matrix protein 2	H7N2	chicken	New York
HA1_7	02THHkzl	gi_589826084.1.2	gi_221328963.1	00Jdf6wc	neuraminidase	H7N2	chicken	New York
HA1_8	02XVVw5n	gi_1407203637.1.2	gi_221328965.1	00Jdf6wc	nucleocapsid protein	H7N2	chicken	New York
HA1_9	03nw5C8Z	gi_594704065.1.2	gi_221328967.1	00Jdf6wc	nonstructural protein 1	H7N2	chicken	New York
HA1_10	03SBfz0I	gi_498919878.1.2	gi_221328967.2	00Jdf6wc	nuclear export protein	H7N2	chicken	New York
HA1_11	03WCQhD5	gi_468398649.1.2	gi_221328970.1	00Jdf6wc	PA-X protein	H7N2	chicken	New York
HA1_12	044EEZfq	gi_1205294704.1.2	gi_221328970.2	00Jdf6wc	polymerase PA	H7N2	chicken	New York
HA1_13	049h2l6g	gi_755187546.1.2	gi_221328972.1	00Jdf6wc	polymerase PB1	H7N2	chicken	New York
HA1_14	04H1FkV5	gi_766553607.1.2	gi_221328972.2	00Jdf6wc	PB1-F2 protein	H7N2	chicken	New York
HA1_15	04ovx6Ym	gi_188504577.1.2	gi_221328975.1	00Jdf6wc	polymerase PB2	H7N2	chicken	New York
HA1_16	04smYGif	gi_1005831715.1.2	gi_928194271.1	01cpiUVB	polymerase PB2	H5N1	pigeon	Hubei
HA1_17	04w4LO96	gi_1293099244.1.2	gi_928194273.1	01cpiUVB	polymerase PB1	H5N1	pigeon	Hubei
HA1_18	0508csGO	gi_1240951316.1.2	gi_928194273.2	01cpiUVB	PB1-F2 protein	H5N1	pigeon	Hubei
HA1_19	05o5oUoG	gi_585484628.1.2	gi_928194276.1	01cpiUVB	PA-X protein	H5N1	pigeon	Hubei
HA1_20	05wHYzsC	gi_908273587.1.2	gi_928194276.2	01cpiUVB	polymerase PA	H5N1	pigeon	Hubei
HA1_21	0673TBtR	gi_594121008.1.2	gi_928194279.1	01cpiUVB	hemagglutinin	H5N1	pigeon	Hubei
HA1_22	06h1XyE6	gi_315112175.1.2	gi_928194279.1.1	01cpiUVB	signal peptide	H5N1	pigeon	Hubei
HA1_23	06O2RxpG	gi_821232976.1.2	gi_928194279.1.2	01cpiUVB	HA1	H5N1	pigeon	Hubei
HA1_24	083LXSJl	gi_1050048915.1.2	gi_928194279.1.3	01cpiUVB	HA2	H5N1	pigeon	Hubei
HA1_25	08FKv5Ni	gi_498917236.1.2	gi_928194281.1	01cpiUVB	nucleocapsid protein	H5N1	pigeon	Hubei
HA1_26	08HEJZfm	gi_585484229.1.2	gi_928194283.1	01cpiUVB	neuraminidase	H5N1	pigeon	Hubei
HA1_27	08Wx6M9u	gi_755187101.1.2	gi_928194285.1	01cpiUVB	matrix protein 1	H5N1	pigeon	Hubei
HA1_28	08XkmT7u	gi_1360817518.1.2	gi_928194285.2	01cpiUVB	matrix protein 2	H5N1	pigeon	Hubei
HA1_29	09EbHHqm	gi_226958177.1.2	gi_928194288.1	01cpiUVB	nonstructural protein 1	H5N1	pigeon	Hubei
HA1_30	09KnPrFl	gi_1150480944.1.2	gi_928194288.2	01cpiUVB	nuclear export protein	H5N1	pigeon	Hubei
HA1_31	0A5hqOaO	gi_1111247480.1.2	gi_454399177.1	01KbOFuA	hemagglutinin	H1N9	ruddy turnstone	Delaware Bay
HA1_32	0A6aYtIs	gi_380873507.1.2	gi_454399177.1.1	01KbOFuA	signal peptide	H1N9	ruddy turnstone	Delaware Bay
HA1_33	0AEXX3RQ	gi_664641465.1.2	gi_454399177.1.2	01KbOFuA	HA1	H1N9	ruddy turnstone	Delaware Bay
HA1_34	0AohRght	gi_670607480.1.2	gi_454399177.1.3	01KbOFuA	HA2	H1N9	ruddy turnstone	Delaware Bay
HA1_35	0AVhMHli	gi_483251610.1.2	gi_454399189.1	01KbOFuA	matrix protein 1	H1N9	ruddy turnstone	Delaware Bay
HA1_36	0awHjlBh	gi_554503371.1.2	gi_454399189.2	01KbOFuA	matrix protein 2	H1N9	ruddy turnstone	Delaware Bay
HA1_37	0bgG38C3	gi_1237085537.1.2	gi_454399205.1	01KbOFuA	neuraminidase	H1N9	ruddy turnstone	Delaware Bay
HA1_38	0bhia59s	gi_1196819809.1.2	gi_454399220.1	01KbOFuA	nucleocapsid protein	H1N9	ruddy turnstone	Delaware Bay
HA1_39	0BLpnrMl	gi_632815638.1.2	gi_454399234.1	01KbOFuA	nonstructural protein 1	H1N9	ruddy turnstone	Delaware Bay
HA1_40	0BQO8UZF	gi_745629479.1.2	gi_454399234.2	01KbOFuA	nuclear export protein	H1N9	ruddy turnstone	Delaware Bay
HA1_41	0BYZmPHg	gi_454133651.1.2	gi_454399249.1	01KbOFuA	PA-X protein	H1N9	ruddy turnstone	Delaware Bay
HA1_42	0c6yf80C	gi_670607520.1.2	gi_454399249.2	01KbOFuA	polymerase PA	H1N9	ruddy turnstone	Delaware Bay
HA1_43	0CqvGqys	gi_1240951016.1.2	gi_454399266.1	01KbOFuA	polymerase PB1	H1N9	ruddy turnstone	Delaware Bay
HA1_44	0D5GUXJA	gi_444387845.1.2	gi_454399266.2	01KbOFuA	PB1-F2 protein	H1N9	ruddy turnstone	Delaware Bay
HA1_45	0D8rC9PH	gi_960311953.1.2	gi_454399280.1	01KbOFuA	polymerase PB2	H1N9	ruddy turnstone	Delaware Bay
HA1_46	0DcK7uxc	gi_255671382.1.2	gi_1111248551.1	01MqAZ5c	polymerase PB2	H3N6	northern pintail	Alaska
HA1_47	0DfLAjHM	gi_917549698.1.2	gi_1111248553.1	01MqAZ5c	polymerase PB1	H3N6	northern pintail	Alaska
HA1_48	0dmpPL32	gi_82653210.1.2	gi_1111248553.2	01MqAZ5c	PB1-F2 protein	H3N6	northern pintail	Alaska
HA1_49	0E37opP6	gi_403310068.1.2	gi_1111248556.1	01MqAZ5c	PA-X protein	H3N6	northern pintail	Alaska
HA1_50	0e7kLuLI	gi_974989617.1.2	gi_1111248556.2	01MqAZ5c	polymerase PA	H3N6	northern pintail	Alaska
HA1_51	0ecYqemm	gi_633898428.1.2	gi_1111248559.1	01MqAZ5c	hemagglutinin	H3N6	northern pintail	Alaska
HA1_52	0edaJAwp	gi_1205293501.1.2	gi_1111248559.1.1	01MqAZ5c	signal peptide	H3N6	northern pintail	Alaska
HA1_53	0EScTvVB	gi_1102253467.1.2	gi_1111248559.1.2	01MqAZ5c	HA1	H3N6	northern pintail	Alaska
HA1_54	0f1JSNlZ	gi_459681773.1.2	gi_1111248559.1.3	01MqAZ5c	HA2	H3N6	northern pintail	Alaska
HA1_55	0FHXnhCT	gi_399113333.1.2	gi_1111248561.1	01MqAZ5c	nucleocapsid protein	H3N6	northern pintail	Alaska
HA1_56	0FlIhPwP	gi_1421409728.1.2	gi_1111248563.1	01MqAZ5c	neuraminidase	H3N6	northern pintail	Alaska
HA1_57	0fsAPDyM	gi_1104590432.1.2	gi_1111248565.1	01MqAZ5c	matrix protein 1	H3N6	northern pintail	Alaska
HA1_58	0g1iOJRp	gi_594118428.1.2	gi_1111248565.2	01MqAZ5c	matrix protein 2	H3N6	northern pintail	Alaska
HA1_59	0g5NXsyS	gi_425872627.1.2	gi_1111248568.1	01MqAZ5c	nonstructural protein 1	H3N6	northern pintail	Alaska
HA1_60	0GbM2kxw	gi_1102256638.1.2	gi_1111248568.2	01MqAZ5c	nuclear export protein	H3N6	northern pintail	Alaska
HA1_61	0GfzCZHj	gi_620598992.1.2	gi_404351883.1	01PKN2qn	polymerase PB2	H5N1	wild duck	Fujian
HA1_62	0ggnjACh	gi_1205289809.1.2	gi_404351885.1	01PKN2qn	polymerase PB1	H5N1	wild duck	Fujian
HA1_63	0GIipyyZ	gi_257123275.1.2	gi_404351885.2	01PKN2qn	PB1-F2 protein	H5N1	wild duck	Fujian
HA1_64	0gKKbZcy	gi_1237086577.1.2	gi_404351888.1	01PKN2qn	PA-X protein	H5N1	wild duck	Fujian
HA1_65	0gKpqYrq	gi_381144925.1.2	gi_404351888.2	01PKN2qn	polymerase PA	H5N1	wild duck	Fujian
HA1_66	0glEOoXf	gi_960312278.1.2	gi_404351890.1	01PKN2qn	hemagglutinin	H5N1	wild duck	Fujian
HA1_67	0h6Jmpc8	gi_380505151.1.2	gi_404351890.1.1	01PKN2qn	signal peptide	H5N1	wild duck	Fujian
HA1_68	0HEx13QT	gi_459679559.1.2	gi_404351890.1.2	01PKN2qn	HA1	H5N1	wild duck	Fujian
HA1_69	0HfDwL2H	gi_974987310.1.2	gi_404351890.1.3	01PKN2qn	HA2	H5N1	wild duck	Fujian
HA1_70	0hhfU3WD	gi_453738433.1.2	gi_404351892.1	01PKN2qn	nucleocapsid protein	H5N1	wild duck	Fujian
HA1_71	0HMhWszQ	gi_1317048717.1.2	gi_404351894.1	01PKN2qn	neuraminidase	H5N1	wild duck	Fujian
HA1_72	0hxmT3Hj	gi_357380190.1.2	gi_404351896.1	01PKN2qn	matrix protein 1	H5N1	wild duck	Fujian
HA1_73	0hXNDkof	gi_584461711.1.2	gi_404351896.2	01PKN2qn	matrix protein 2	H5N1	wild duck	Fujian
HA1_74	0hynwJsb	gi_454601989.1.2	gi_404351899.1	01PKN2qn	nonstructural protein 1	H5N1	wild duck	Fujian
HA1_75	0I253HIO	gi_380868190.1.2	gi_404351899.2	01PKN2qn	nuclear export protein	H5N1	wild duck	Fujian
HA1_76	0I8xbUr2	gi_425871696.1.2	gi_440133790.1	02167cyK	polymerase PB2	H4N2	duck	Jiangsu
HA1_77	0IMkRTMy	gi_589825499.1.2	gi_440133792.1	02167cyK	polymerase PB1	H4N2	duck	Jiangsu
HA1_78	0iugLOAv	gi_315422535.1.2	gi_440133792.2	02167cyK	PB1-F2 protein	H4N2	duck	Jiangsu
HA1_79	0iZf0Lm2	gi_82653881.1.2	gi_440133795.1	02167cyK	PA-X protein	H4N2	duck	Jiangsu
HA1_80	0jEKX05F	gi_453956307.1.2	gi_440133795.2	02167cyK	polymerase PA	H4N2	duck	Jiangsu
HA1_81	0JGOemiD	gi_425872342.1.2	gi_440133797.1	02167cyK	hemagglutinin	H4N2	duck	Jiangsu
HA1_82	0jnLGHAj	gi_755188238.1.2	gi_440133797.1.1	02167cyK	signal peptide	H4N2	duck	Jiangsu
HA1_83	0JpA9GdP	gi_730044464.1.2	gi_440133797.1.2	02167cyK	HA1	H4N2	duck	Jiangsu
HA1_84	0jqRCpzM	gi_1104597643.1.2	gi_440133797.1.3	02167cyK	HA2	H4N2	duck	Jiangsu
HA1_85	0jU5iNSe	gi_755179976.1.2	gi_440133799.1	02167cyK	nucleocapsid protein	H4N2	duck	Jiangsu
HA1_86	0JXVt6ee	gi_755182611.1.2	gi_440133801.1	02167cyK	neuraminidase	H4N2	duck	Jiangsu
HA1_87	0k5BaSMC	gi_1148883749.1.2	gi_440133803.1	02167cyK	matrix protein 1	H4N2	duck	Jiangsu
HA1_88	0KF9VCi1	gi_1237085317.1.2	gi_440133803.2	02167cyK	matrix protein 2	H4N2	duck	Jiangsu
HA1_89	0koOG1ZK	gi_755190062.1.2	gi_440133806.1	02167cyK	nonstructural protein 1	H4N2	duck	Jiangsu
HA1_90	0KS1b73B	gi_312736152.1.2	gi_440133806.2	02167cyK	nuclear export protein	H4N2	duck	Jiangsu
HA1_91	0kuJNEcg	gi_968564117.1.2	gi_589826076.1	02THHkzl	polymerase PB2	H5N8	broiler duck	Korea
HA1_92	0kxglSEA	gi_444380174.1.2	gi_589826078.1	02THHkzl	polymerase PB1	H5N8	broiler duck	Korea
HA1_93	0l0KSg51	gi_1233677046.1.2	gi_589826078.2	02THHkzl	PB1-F2 protein	H5N8	broiler duck	Korea
HA1_94	0l28zLIp	gi_745634084.1.2	gi_589826081.1	02THHkzl	PA-X protein	H5N8	broiler duck	Korea
HA1_95	0l7J7xMM	gi_82653229.1.2	gi_589826081.2	02THHkzl	polymerase PA	H5N8	broiler duck	Korea
HA1_96	0LCm5bhj	gi_1407202145.1.2	gi_589826084.1	02THHkzl	hemagglutinin	H5N8	broiler duck	Korea
HA1_97	0lFUPC9o	gi_386643420.1.2	gi_589826084.1.1	02THHkzl	signal peptide	H5N8	broiler duck	Korea
HA1_98	0m6PhGpf	gi_1148882916.1.2	gi_589826084.1.2	02THHkzl	HA1	H5N8	broiler duck	Korea
HA1_99	0mkWMoqt	gi_745631036.1.2	gi_589826084.1.3	02THHkzl	HA2	H5N8	broiler duck	Korea
HA1_100	0MoffGPH	gi_585484843.1.2	gi_589826086.1	02THHkzl	nucleocapsid protein	H5N8	broiler duck	Korea
HA1_101	0Ms09nsi	gi_1150481645.1.2	gi_589826088.1	02THHkzl	neuraminidase	H5N8	broiler duck	Korea
HA1_102	0NBSpgCm	gi_498916867.1.2	gi_589826090.1	02THHkzl	matrix protein 1	H5N8	broiler duck	Korea
HA1_103	0NDPNC4F	gi_974987182.1.2	gi_589826090.2	02THHkzl	matrix protein 2	H5N8	broiler duck	Korea
HA1_104	0ne5HDTO	gi_444372467.1.2	gi_589826093.1	02THHkzl	nonstructural protein 1	H5N8	broiler duck	Korea
HA1_105	0nepYnxe	gi_385722450.1.2	gi_589826093.2	02THHkzl	nuclear export protein	H5N8	broiler duck	Korea
HA1_106	0NhSSHCx	gi_1205299530.1.2	gi_1407203637.1	02XVVw5n	hemagglutinin		ruddy turnstone	New Jersey
HA1_107	0nIYH6wU	gi_1039026718.1.2	gi_1407203637.1.1	02XVVw5n	signal peptide		ruddy turnstone	New Jersey
HA1_108	0o5XI5bA	gi_1386870976.1.2	gi_1407203637.1.2	02XVVw5n	HA1		ruddy turnstone	New Jersey
HA1_109	0oAYLMCF	gi_1005838120.1.2	gi_1407203637.1.3	02XVVw5n	HA2		ruddy turnstone	New Jersey
HA1_110	0ocff6sf	gi_755190830.1.2	gi_1407203639.1	02XVVw5n	matrix protein 1		ruddy turnstone	New Jersey
HA1_111	0omJNFsq	gi_1016591951.1.2	gi_1407203639.2	02XVVw5n	matrix protein 2		ruddy turnstone	New Jersey
HA1_112	0Osf1J4D	gi_965569210.1.2	gi_1407203642.1	02XVVw5n	neuraminidase		ruddy turnstone	New Jersey
HA1_113	0oW8MVcn	gi_1205300401.1.2	gi_1407203644.1	02XVVw5n	nucleocapsid protein		ruddy turnstone	New Jersey
HA1_114	0OWoh85W	gi_343971682.1.2	gi_1407203646.1	02XVVw5n	nonstructural protein 1		ruddy turnstone	New Jersey
HA1_115	0PCtPEUo	gi_1214654641.1.2	gi_1407203646.2	02XVVw5n	nuclear export protein		ruddy turnstone	New Jersey
HA1_116	0Pdd97bJ	gi_745633278.1.2	gi_1407203649.1	02XVVw5n	PA-X protein		ruddy turnstone	New Jersey
HA1_117	0Qb32TlL	gi_238627695.1.2	gi_1407203649.2	02XVVw5n	polymerase PA		ruddy turnstone	New Jersey
HA1_118	0QDYOVAY	gi_594124646.1.2	gi_1407203652.1	02XVVw5n	polymerase PB1		ruddy turnstone	New Jersey
HA1_119	0QhdAyor	gi_1016863937.1.2	gi_1407203652.2	02XVVw5n	PB1-F2 protein		ruddy turnstone	New Jersey
HA1_120	0QQfQXxF	gi_357395822.1.2	gi_1407203655.1	02XVVw5n	polymerase PB2		ruddy turnstone	New Jersey
HA1_121	0QZ8d6q5	gi_498921593.1.2	gi_594704045.1	03nw5C8Z	polymerase PB2	mixed	duck	Hunan
HA1_122	0r2d8q3D	gi_1205293856.1.2	gi_594704048.1	03nw5C8Z	polymerase PB1	mixed	duck	Hunan
HA1_123	0r59c5mM	gi_498916229.1.2	gi_594704048.2	03nw5C8Z	PB1-F2 protein	mixed	duck	Hunan
HA1_124	0R5nINZE	gi_1313724341.1.2	gi_594704056.1	03nw5C8Z	PA-X protein	mixed	duck	Hunan
HA1_125	0r7xOv8h	gi_380868578.1.2	gi_594704056.2	03nw5C8Z	polymerase PA	mixed	duck	Hunan
HA1_126	0R8V5fhy	gi_594121632.1.2	gi_594704065.1	03nw5C8Z	hemagglutinin	mixed	duck	Hunan
HA1_127	0r9SqXL8	gi_238627210.1.2	gi_594704065.1.1	03nw5C8Z	signal peptide	mixed	duck	Hunan
HA1_128	0RIuO7NC	gi_315424468.1.2	gi_594704065.1.2	03nw5C8Z	HA1	mixed	duck	Hunan
HA1_129	0rLMJVGR	gi_1027251637.1.2	gi_594704065.1.3	03nw5C8Z	HA2	mixed	duck	Hunan
HA1_130	0RmRq94R	gi_1418454311.1.2	gi_594704073.1	03nw5C8Z	hemagglutinin	mixed	duck	Hunan
HA1_131	0Rnr9trT	gi_960311836.1.2	gi_594704073.1.1	03nw5C8Z	signal peptide	mixed	duck	Hunan
HA1_132	0RQLNKUT	gi_315620265.1.2	gi_594704073.1.2	03nw5C8Z	HA1	mixed	duck	Hunan
HA1_133	0SDp6BDM	gi_917549469.1.2	gi_594704073.1.3	03nw5C8Z	HA2	mixed	duck	Hunan
HA1_134	0sH9aOhs	gi_585485821.1.2	gi_594704080.1	03nw5C8Z	nucleocapsid protein	mixed	duck	Hunan
HA1_135	0SLJX4Ke	gi_387811934.1.2	gi_594704089.1	03nw5C8Z	neuraminidase	mixed	duck	Hunan
HA1_136	0SNr85YD	gi_584461611.1.2	gi_594704094.1	03nw5C8Z	neuraminidase	mixed	duck	Hunan
HA1_137	0t6rL9ZD	gi_1152726346.1.2	gi_594704108.1	03nw5C8Z	matrix protein 1	mixed	duck	Hunan
HA1_138	0tF8RhjM	gi_261264001.1.2	gi_594704108.2	03nw5C8Z	matrix protein 2	mixed	duck	Hunan
HA1_139	0tJnYU2N	gi_444373777.1.2	gi_594704116.1	03nw5C8Z	nonstructural protein 1	mixed	duck	Hunan
HA1_140	0tKttxAT	gi_973444670.1.2	gi_594704116.2	03nw5C8Z	nuclear export protein	mixed	duck	Hunan
HA1_141	0tlBFV7d	gi_411391923.1.2	gi_498919878.1	03SBfz0I	hemagglutinin	H3N8	mallard	New Jersey
HA1_142	0u81V9gG	gi_1052131122.1.2	gi_498919878.1.1	03SBfz0I	signal peptide	H3N8	mallard	New Jersey
HA1_143	0uDTSzJB	gi_1044995847.1.2	gi_498919878.1.2	03SBfz0I	HA1	H3N8	mallard	New Jersey
HA1_144	0uqABNt7	gi_1214713991.1.2	gi_498919878.1.3	03SBfz0I	HA2	H3N8	mallard	New Jersey
HA1_145	0uYHZ2Pm	gi_954033767.1.2	gi_498919880.1	03SBfz0I	matrix protein 1	H3N8	mallard	New Jersey
HA1_146	0V81xgjJ	gi_483340953.1.2	gi_498919880.2	03SBfz0I	matrix protein 2	H3N8	mallard	New Jersey
HA1_147	0VjqNwPR	gi_1280964791.1.2	gi_498919883.1	03SBfz0I	neuraminidase	H3N8	mallard	New Jersey
HA1_148	0Vpv2zAB	gi_1204530275.1.2	gi_498919885.1	03SBfz0I	nucleocapsid protein	H3N8	mallard	New Jersey
HA1_149	0VxoASYy	gi_594119397.1.2	gi_498919887.1	03SBfz0I	nonstructural protein 1	H3N8	mallard	New Jersey
HA1_150	0W5KJqPS	gi_584461691.1.2	gi_498919887.2	03SBfz0I	nuclear export protein	H3N8	mallard	New Jersey
HA1_151	0WkuvJjg	gi_525338447.1.2	gi_498919890.1	03SBfz0I	PA-X protein	H3N8	mallard	New Jersey
HA1_152	0Wm7ohgX	gi_1102256589.1.2	gi_498919890.2	03SBfz0I	polymerase PA	H3N8	mallard	New Jersey
HA1_153	0WoNVCRs	gi_745630276.1.2	gi_498919893.1	03SBfz0I	polymerase PB1	H3N8	mallard	New Jersey
HA1_154	0WPRYwKO	gi_1039027350.1.2	gi_498919893.2	03SBfz0I	PB1-F2 protein	H3N8	mallard	New Jersey
HA1_155	0wRtAatY	gi_257123637.1.2	gi_498919896.1	03SBfz0I	polymerase PB2	H3N8	mallard	New Jersey
HA1_156	0wu3H9Fm	gi_755182471.1.2	gi_468398633.1	03WCQhD5	matrix protein 1	H6N1	chicken	Taiwan
HA1_157	0wVOXY8N	gi_1234111259.1.2	gi_468398633.2	03WCQhD5	matrix protein 2	H6N1	chicken	Taiwan
HA1_158	0wWJ8dOd	gi_585484145.1.2	gi_468398636.1	03WCQhD5	polymerase PB1	H6N1	chicken	Taiwan
HA1_159	0wZfg7gt	gi_1087316638.1.2	gi_468398636.2	03WCQhD5	PB1-F2 protein	H6N1	chicken	Taiwan
HA1_160	0xbFAHLD	gi_755180344.1.2	gi_468398639.1	03WCQhD5	polymerase PB2	H6N1	chicken	Taiwan
HA1_161	0XV99Kyl	gi_325053050.1.2	gi_468398641.1	03WCQhD5	neuraminidase	H6N1	chicken	Taiwan
HA1_162	0xZqyFON	gi_386643534.1.2	gi_468398643.1	03WCQhD5	PA-X protein	H6N1	chicken	Taiwan
HA1_163	0YB7eHZy	gi_1410306031.1.2	gi_468398643.2	03WCQhD5	polymerase PA	H6N1	chicken	Taiwan
HA1_164	0YhS4edM	gi_755181337.1.2	gi_468398646.1	03WCQhD5	nonstructural protein 1	H6N1	chicken	Taiwan
HA1_165	0YIai6nc	gi_968564636.1.2	gi_468398646.2	03WCQhD5	nuclear export protein	H6N1	chicken	Taiwan
HA1_166	0YIQdo8p	gi_444326960.1.2	gi_468398649.1	03WCQhD5	hemagglutinin	H6N1	chicken	Taiwan
HA1_167	0yJa3sEk	gi_444388974.1.2	gi_468398649.1.1	03WCQhD5	signal peptide	H6N1	chicken	Taiwan
HA1_168	0ylry0oi	gi_632805883.1.2	gi_468398649.1.2	03WCQhD5	HA1	H6N1	chicken	Taiwan
HA1_169	0yMJJyHM	gi_266634609.1.2	gi_468398649.1.3	03WCQhD5	HA2	H6N1	chicken	Taiwan
HA1_170	0zamPOe5	gi_357381288.1.2	gi_468398651.1	03WCQhD5	nucleocapsid protein	H6N1	chicken	Taiwan
HA1_171	0zDStqbq	gi_1205299790.1.2	gi_1205286810.1	044EEZfq	PA-X protein	H16N3	European herring gull	Netherlands
HA1_172	0ZEDSLQP	gi_425873656.1.2	gi_1205286810.2	044EEZfq	polymerase PA	H16N3	European herring gull	Netherlands
HA1_173	0zzMKLLe	gi_498916411.1.2	gi_1205289724.1	044EEZfq	nucleocapsid protein	H16N3	European herring gull	Netherlands
HA1_174	100GiP9u	gi_1214629424.1.2	gi_1205294704.1	044EEZfq	hemagglutinin	H16N3	European herring gull	Netherlands
HA1_175	10jZa1fQ	gi_1442985116.1.2	gi_1205294704.1.1	044EEZfq	signal peptide	H16N3	European herring gull	Netherlands
HA1_176	11biegGj	gi_454276700.1.2	gi_1205294704.1.2	044EEZfq	HA1	H16N3	European herring gull	Netherlands
HA1_177	11EA3kzE	gi_380866988.1.2	gi_1205294704.1.3	044EEZfq	HA2	H16N3	European herring gull	Netherlands
HA1_178	11mJAqp7	gi_357382523.1.2	gi_1205298660.1	044EEZfq	polymerase PB2	H16N3	European herring gull	Netherlands
HA1_179	127wWVIS	gi_1233675637.1.2	gi_1205298908.1	044EEZfq	neuraminidase	H16N3	European herring gull	Netherlands
HA1_180	12F8KpQx	gi_498918704.1.2	gi_1205299416.1	044EEZfq	nonstructural protein 1	H16N3	European herring gull	Netherlands
HA1_181	12qBDDHX	gi_1039026568.1.2	gi_1205299416.2	044EEZfq	nuclear export protein	H16N3	European herring gull	Netherlands
HA1_182	13Kwv6d9	gi_589912673.1.2	gi_1205299630.1	044EEZfq	polymerase PB1	H16N3	European herring gull	Netherlands
HA1_183	14pQsRuz	gi_755182491.1.2	gi_1205299630.2	044EEZfq	PB1-F2 protein	H16N3	European herring gull	Netherlands
HA1_184	159aB7Bh	gi_1052131080.1.2	gi_1205300501.1	044EEZfq	matrix protein 1	H16N3	European herring gull	Netherlands
HA1_185	16k4OlGL	gi_594125244.1.2	gi_1205300501.2	044EEZfq	matrix protein 2	H16N3	European herring gull	Netherlands
HA1_186	16VMPwwN	gi_345461344.1.2	gi_755187538.1	049h2l6g	polymerase PB2	mixed	duck	Jiangxi
HA1_187	16W257Eh	gi_684694145.1.2	gi_755187540.1	049h2l6g	polymerase PB1	mixed	duck	Jiangxi
HA1_188	17CoiQZG	gi_1052138311.1.2	gi_755187540.2	049h2l6g	PB1-F2 protein	mixed	duck	Jiangxi
HA1_189	17t3x8AI	gi_195934227.1.2	gi_755187543.1	049h2l6g	PA-X protein	mixed	duck	Jiangxi
HA1_190	17T9GWx2	gi_1044996551.1.2	gi_755187543.2	049h2l6g	polymerase PA	mixed	duck	Jiangxi
HA1_191	184vsGhi	gi_745634443.1.2	gi_755187546.1	049h2l6g	hemagglutinin	mixed	duck	Jiangxi
HA1_192	18EoEWJb	gi_1344531435.1.2	gi_755187546.1.1	049h2l6g	signal peptide	mixed	duck	Jiangxi
HA1_193	18Fm8MQl	gi_1442985139.1.2	gi_755187546.1.2	049h2l6g	HA1	mixed	duck	Jiangxi
HA1_194	18IcCoOS	gi_1005839581.1.2	gi_755187546.1.3	049h2l6g	HA2	mixed	duck	Jiangxi
HA1_195	18MkyeOg	gi_340540369.1.2	gi_755187548.1	049h2l6g	nucleocapsid protein	mixed	duck	Jiangxi
HA1_196	18syHZjq	gi_755179063.1.2	gi_755187550.1	049h2l6g	neuraminidase	mixed	duck	Jiangxi
HA1_197	1A0N5IlH	gi_340540968.1.2	gi_755187552.1	049h2l6g	matrix protein 1	mixed	duck	Jiangxi
HA1_198	1Ae0d5rg	gi_1005834964.1.2	gi_755187552.2	049h2l6g	matrix protein 2	mixed	duck	Jiangxi
HA1_199	1AE2k0HL	gi_440303356.1.2	gi_755187555.1	049h2l6g	nonstructural protein 1	mixed	duck	Jiangxi
HA1_200	1AhjvqKJ	gi_954172452.1.2	gi_755187555.2	049h2l6g	nuclear export protein	mixed	duck	Jiangxi
HA1_201	1AJBF0te	gi_357422374.1.2	gi_755187558.1	049h2l6g	nonstructural protein 1	mixed	duck	Jiangxi
HA1_202	1aJSVXH9	gi_745631156.1.2	gi_755187558.2	049h2l6g	nuclear export protein	mixed	duck	Jiangxi
HA1_203	1AUmLvfR	gi_1233675260.1.2	gi_766553354.1	04H1FkV5	polymerase PB2	H5N6	duck	Eastern China
HA1_204	1axIEjp3	gi_930626275.1.2	gi_766553444.1	04H1FkV5	polymerase PB1	H5N6	duck	Eastern China
HA1_205	1AxYMQma	gi_1293099543.1.2	gi_766553444.2	04H1FkV5	PB1-F2 protein	H5N6	duck	Eastern China
HA1_206	1b8V4ubz	gi_974990120.1.2	gi_766553535.1	04H1FkV5	PA-X protein	H5N6	duck	Eastern China
HA1_207	1B9Tg4fj	gi_727361313.1.2	gi_766553535.2	04H1FkV5	polymerase PA	H5N6	duck	Eastern China
HA1_208	1bjdHSeP	gi_1137166514.1.2	gi_766553607.1	04H1FkV5	hemagglutinin	H5N6	duck	Eastern China
HA1_209	1btw5dwJ	gi_310698782.1.2	gi_766553607.1.1	04H1FkV5	signal peptide	H5N6	duck	Eastern China
HA1_210	1cChrUux	gi_1005836155.1.2	gi_766553607.1.2	04H1FkV5	HA1	H5N6	duck	Eastern China
HA1_211	1CjtZFgg	gi_257123370.1.2	gi_766553607.1.3	04H1FkV5	HA2	H5N6	duck	Eastern China
HA1_212	1Cqw1goD	gi_755180793.1.2	gi_766553670.1	04H1FkV5	nucleocapsid protein	H5N6	duck	Eastern China
HA1_213	1cR50b5i	gi_698321936.1.2	gi_766553733.1	04H1FkV5	neuraminidase	H5N6	duck	Eastern China
HA1_214	1cSSJ0T9	gi_748112956.1.2	gi_766553821.1	04H1FkV5	matrix protein 1	H5N6	duck	Eastern China
HA1_215	1cSZlLav	gi_745635950.1.2	gi_766553821.2	04H1FkV5	matrix protein 2	H5N6	duck	Eastern China
HA1_216	1CWHHwCq	gi_555485267.1.2	gi_766553909.1	04H1FkV5	nonstructural protein 1	H5N6	duck	Eastern China
HA1_217	1cwzh2Gk	gi_357386953.1.2	gi_766553909.2	04H1FkV5	nuclear export protein	H5N6	duck	Eastern China
HA1_218	1cxjRZuy	gi_516525025.1.2	gi_188504577.1	04ovx6Ym	hemagglutinin	H7N2	Guinea fowl	New York
HA1_219	1CYoKrFl	gi_641454442.1.2	gi_188504577.1.1	04ovx6Ym	signal peptide	H7N2	Guinea fowl	New York
HA1_220	1D8R8rpU	gi_1284868903.1.2	gi_188504577.1.2	04ovx6Ym	HA1	H7N2	Guinea fowl	New York
HA1_221	1daGGRpQ	gi_632802867.1.2	gi_188504577.1.3	04ovx6Ym	HA2	H7N2	Guinea fowl	New York
HA1_222	1dAWGUs6	gi_1410306371.1.2	gi_188504579.1	04ovx6Ym	matrix protein 1	H7N2	Guinea fowl	New York
HA1_223	1dekEvWH	gi_755189892.1.2	gi_188504579.2	04ovx6Ym	matrix protein 2	H7N2	Guinea fowl	New York
HA1_224	1dlH7HGz	gi_454579063.1.2	gi_188504582.1	04ovx6Ym	neuraminidase	H7N2	Guinea fowl	New York
HA1_225	1DqOwJ9X	gi_454219887.1.2	gi_188504584.1	04ovx6Ym	nucleocapsid protein	H7N2	Guinea fowl	New York
HA1_226	1DTSdeld	gi_968564017.1.2	gi_188504586.1	04ovx6Ym	nonstructural protein 1	H7N2	Guinea fowl	New York
HA1_227	1DU6Jlb5	gi_1284867229.1.2	gi_188504586.2	04ovx6Ym	nuclear export protein	H7N2	Guinea fowl	New York
HA1_228	1e1VH9sM	gi_1016574375.1.2	gi_188504589.1	04ovx6Ym	PA-X protein	H7N2	Guinea fowl	New York
HA1_229	1E4aRMNG	gi_425873732.1.2	gi_188504589.2	04ovx6Ym	polymerase PA	H7N2	Guinea fowl	New York
HA1_230	1EET9UqT	gi_520992720.1.2	gi_188504591.1	04ovx6Ym	polymerase PB1	H7N2	Guinea fowl	New York
HA1_231	1efsSuIP	gi_310704260.1.2	gi_188504591.2	04ovx6Ym	PB1-F2 protein	H7N2	Guinea fowl	New York
HA1_232	1eMoI1gW	gi_1047210470.1.2	gi_188504594.1	04ovx6Ym	polymerase PB2	H7N2	Guinea fowl	New York
HA1_233	1EO6RKxt	gi_1233677419.1.2	gi_1005831715.1	04smYGif	hemagglutinin	H5N2	mallard	Maryland
HA1_234	1f0ZizdL	gi_545610684.1.2	gi_1005831715.1.1	04smYGif	signal peptide	H5N2	mallard	Maryland
HA1_235	1fAnSivt	gi_357422126.1.2	gi_1005831715.1.2	04smYGif	HA1	H5N2	mallard	Maryland
HA1_236	1Fb9naAH	gi_425871463.1.2	gi_1005831715.1.3	04smYGif	HA2	H5N2	mallard	Maryland
HA1_237	1fKgqo6A	gi_157012301.1.2	gi_1005831717.1	04smYGif	matrix protein 1	H5N2	mallard	Maryland
HA1_238	1FosN40y	gi_483441491.1.2	gi_1005831717.2	04smYGif	matrix protein 2	H5N2	mallard	Maryland
HA1_239	1fpChqa6	gi_311546568.1.2	gi_1005831720.1	04smYGif	neuraminidase	H5N2	mallard	Maryland
HA1_240	1fPNeaHa	gi_1284868513.1.2	gi_1005831722.1	04smYGif	nucleocapsid protein	H5N2	mallard	Maryland
HA1_241	1fRIMehH	gi_1214942448.1.2	gi_1005831724.1	04smYGif	nonstructural protein 1	H5N2	mallard	Maryland
HA1_242	1frujjEr	gi_1421410046.1.2	gi_1005831724.2	04smYGif	nuclear export protein	H5N2	mallard	Maryland
HA1_243	1FsRBUOQ	gi_554503885.1.2	gi_1005831727.1	04smYGif	PA-X protein	H5N2	mallard	Maryland
HA1_244	1GDNf7Jo	gi_1407204700.1.2	gi_1005831727.2	04smYGif	polymerase PA	H5N2	mallard	Maryland
HA1_245	1GFfPlJt	gi_1270541349.1.2	gi_1005831730.1	04smYGif	polymerase PB1	H5N2	mallard	Maryland
HA1_246	1gGyK1tn	gi_755182119.1.2	gi_1005831730.2	04smYGif	PB1-F2 protein	H5N2	mallard	Maryland
HA1_247	1gK158by	gi_868905929.1.2	gi_1005831733.1	04smYGif	polymerase PB2	H5N2	mallard	Maryland
HA1_248	1gKxntkv	gi_1237086197.1.2	gi_1293099237.1	04w4LO96	polymerase PB2	H3N8	duck	Mongolia
HA1_249	1GQA5hW4	gi_745631016.1.2	gi_1293099239.1	04w4LO96	polymerase PB1	H3N8	duck	Mongolia
HA1_250	1gTncxVM	gi_1272606588.1.2	gi_1293099239.2	04w4LO96	PB1-F2 protein	H3N8	duck	Mongolia
HA1_251	1gV34879	gi_1410306891.1.2	gi_1293099242.1	04w4LO96	PA-X protein	H3N8	duck	Mongolia
HA1_252	1h4HlFFN	gi_453837841.1.2	gi_1293099242.2	04w4LO96	polymerase PA	H3N8	duck	Mongolia
HA1_253	1h5bd243	gi_1148882075.1.2	gi_1293099244.1	04w4LO96	hemagglutinin	H3N8	duck	Mongolia
HA1_254	1hbUcDYP	gi_1204530572.1.2	gi_1293099244.1.1	04w4LO96	signal peptide	H3N8	duck	Mongolia
HA1_255	1htzitRn	gi_258674019.1.2	gi_1293099244.1.2	04w4LO96	HA1	H3N8	duck	Mongolia
HA1_256	1huuJjrs	gi_357435576.1.2	gi_1293099244.1.3	04w4LO96	HA2	H3N8	duck	Mongolia
HA1_257	1HzaymNU	gi_1005817566.1.2	gi_1293099246.1	04w4LO96	nucleocapsid protein	H3N8	duck	Mongolia
HA1_258	1I0Qkbhw	gi_1350888805.1.2	gi_1293099248.1	04w4LO96	neuraminidase	H3N8	duck	Mongolia
HA1_259	1i2JMmAG	gi_1280052585.1.2	gi_1293099250.1	04w4LO96	matrix protein 1	H3N8	duck	Mongolia
HA1_260	1I2TgxS3	gi_554505147.1.2	gi_1293099250.2	04w4LO96	matrix protein 2	H3N8	duck	Mongolia
HA1_261	1Iacy9qg	gi_357383003.1.2	gi_1293099253.1	04w4LO96	nonstructural protein 1	H3N8	duck	Mongolia
HA1_262	1igoCPf9	gi_386644451.1.2	gi_1293099253.2	04w4LO96	nuclear export protein	H3N8	duck	Mongolia
HA1_263	1IHdudLj	gi_1016594842.1.2	gi_1240951303.1	0508csGO	nonstructural protein 1	H6N2	domestic duck	Georgia
HA1_264	1IheTKYF	gi_297375027.1.2	gi_1240951303.2	0508csGO	nuclear export protein	H6N2	domestic duck	Georgia
HA1_265	1iiMgGIn	gi_1134426056.1.2	gi_1240951306.1	0508csGO	polymerase PB2	H6N2	domestic duck	Georgia
HA1_266	1IWGPehH	gi_1242858754.1.2	gi_1240951308.1	0508csGO	matrix protein 1	H6N2	domestic duck	Georgia
HA1_267	1iwZ1U2S	gi_454330497.1.2	gi_1240951308.2	0508csGO	matrix protein 2	H6N2	domestic duck	Georgia
HA1_268	1iYlG8qX	gi_1410306231.1.2	gi_1240951311.1	0508csGO	polymerase PB1	H6N2	domestic duck	Georgia
HA1_269	1jqGdnRe	gi_225734616.1.2	gi_1240951311.2	0508csGO	PB1-F2 protein	H6N2	domestic duck	Georgia
HA1_270	1jqTeXZ2	gi_1039027441.1.2	gi_1240951314.1	0508csGO	neuraminidase	H6N2	domestic duck	Georgia
HA1_271	1JTv1ZNv	gi_655914667.1.2	gi_1240951316.1	0508csGO	hemagglutinin	H6N2	domestic duck	Georgia
HA1_272	1jWv7fZ1	gi_1240951369.1.2	gi_1240951316.1.1	0508csGO	signal peptide	H6N2	domestic duck	Georgia
HA1_273	1jxb9X16	gi_1047209506.1.2	gi_1240951316.1.2	0508csGO	HA1	H6N2	domestic duck	Georgia
HA1_274	1k2ndgLc	gi_1407205914.1.2	gi_1240951316.1.3	0508csGO	HA2	H6N2	domestic duck	Georgia
HA1_275	1k3UYAzz	gi_755189330.1.2	gi_1240951318.1	0508csGO	PA-X protein	H6N2	domestic duck	Georgia
HA1_276	1kd2CGhT	gi_1005817670.1.2	gi_1240951318.2	0508csGO	polymerase PA	H6N2	domestic duck	Georgia
HA1_277	1kmZUYP4	gi_1442986270.1.2	gi_1240951321.1	0508csGO	nucleocapsid protein	H6N2	domestic duck	Georgia
HA1_278	1Kq7e614	gi_425872019.1.2	gi_585484628.1	05o5oUoG	hemagglutinin	H6N6	duck	Guangdong
HA1_279	1kST0YzL	gi_444330809.1.2	gi_585484628.1.1	05o5oUoG	signal peptide	H6N6	duck	Guangdong
HA1_280	1L9UbsJN	gi_483278831.1.2	gi_585484628.1.2	05o5oUoG	HA1	H6N6	duck	Guangdong
HA1_281	1Lb8JoCG	gi_459681310.1.2	gi_585484628.1.3	05o5oUoG	HA2	H6N6	duck	Guangdong
HA1_282	1Ldo74Xn	gi_498908240.1.2	gi_585484630.1	05o5oUoG	matrix protein 1	H6N6	duck	Guangdong
HA1_283	1LKOhuHP	gi_1005837063.1.2	gi_585484630.2	05o5oUoG	matrix protein 2	H6N6	duck	Guangdong
HA1_284	1MgSvsmy	gi_1314817826.1.2	gi_585484633.1	05o5oUoG	neuraminidase	H6N6	duck	Guangdong
HA1_285	1MqVr36s	gi_498907940.1.2	gi_585484635.1	05o5oUoG	nucleocapsid protein	H6N6	duck	Guangdong
HA1_286	1MzlTqAD	gi_755178519.1.2	gi_585484637.1	05o5oUoG	nonstructural protein 1	H6N6	duck	Guangdong
HA1_287	1N74diG0	gi_1176720374.1.2	gi_585484637.2	05o5oUoG	nuclear export protein	H6N6	duck	Guangdong
HA1_288	1nl90ZWd	gi_325053107.1.2	gi_585484640.1	05o5oUoG	PA-X protein	H6N6	duck	Guangdong
HA1_289	1oLmD67d	gi_974987695.1.2	gi_585484640.2	05o5oUoG	polymerase PA	H6N6	duck	Guangdong
HA1_290	1OnozYoP	gi_927543484.1.2	gi_585484643.1	05o5oUoG	polymerase PB1	H6N6	duck	Guangdong
HA1_291	1oo3AJPe	gi_444381514.1.2	gi_585484643.2	05o5oUoG	PB1-F2 protein	H6N6	duck	Guangdong
HA1_292	1ORR99ln	gi_596524897.1.2	gi_585484645.1	05o5oUoG	polymerase PB2	H6N6	duck	Guangdong
HA1_293	1otJSlUE	gi_120433679.1.2	gi_908273581.1	05wHYzsC	polymerase PB2	H6N2	goose	Guangxi
HA1_294	1OvbBZkK	gi_1384890388.1.2	gi_908273583.1	05wHYzsC	polymerase PB1	H6N2	goose	Guangxi
HA1_295	1OVztq6D	gi_371574611.1.2	gi_908273583.2	05wHYzsC	PB1-F2 protein	H6N2	goose	Guangxi
HA1_296	1P5bph3I	gi_545608600.1.2	gi_908273585.1	05wHYzsC	PA-X protein	H6N2	goose	Guangxi
HA1_297	1PjVIBUU	gi_404311971.1.2	gi_908273585.2	05wHYzsC	polymerase PA	H6N2	goose	Guangxi
HA1_298	1PkrmFdC	gi_1191947960.1.2	gi_908273587.1	05wHYzsC	hemagglutinin	H6N2	goose	Guangxi
HA1_299	1pornULE	gi_974989577.1.2	gi_908273587.1.1	05wHYzsC	signal peptide	H6N2	goose	Guangxi
HA1_300	1Q0YeVsV	gi_388595727.1.2	gi_908273587.1.2	05wHYzsC	HA1	H6N2	goose	Guangxi
HA1_301	1Q1nNI1M	gi_1204531123.1.2	gi_908273587.1.3	05wHYzsC	HA2	H6N2	goose	Guangxi
HA1_302	1qaIx2q2	gi_1102258623.1.2	gi_908273589.1	05wHYzsC	nucleocapsid protein	H6N2	goose	Guangxi
HA1_303	1QmBlDc9	gi_1123900842.1.2	gi_908273591.1	05wHYzsC	neuraminidase	H6N2	goose	Guangxi
HA1_304	1QQvvnOA	gi_1102257370.1.2	gi_908273593.1	05wHYzsC	matrix protein 1	H6N2	goose	Guangxi
HA1_305	1QteB3qq	gi_1433049041.1.2	gi_908273593.2	05wHYzsC	matrix protein 2	H6N2	goose	Guangxi
HA1_306	1R0aoUEy	gi_1386871357.1.2	gi_908273596.1	05wHYzsC	nonstructural protein 1	H6N2	goose	Guangxi
HA1_307	1R1gFgEp	gi_1102254838.1.2	gi_908273596.2	05wHYzsC	nuclear export protein	H6N2	goose	Guangxi
HA1_308	1R3Qbo65	gi_620598960.1.2	gi_594121008.1	0673TBtR	hemagglutinin	H4N6	mallard	Sweden
HA1_309	1r6wMa28	gi_1372149744.1.2	gi_594121008.1.1	0673TBtR	signal peptide	H4N6	mallard	Sweden
HA1_310	1r9KYQMd	gi_1214654401.1.2	gi_594121008.1.2	0673TBtR	HA1	H4N6	mallard	Sweden
HA1_311	1rBuSFUe	gi_1205289700.1.2	gi_594121008.1.3	0673TBtR	HA2	H4N6	mallard	Sweden
HA1_312	1rcpIHKV	gi_453764301.1.2	gi_594121010.1	0673TBtR	matrix protein 1	H4N6	mallard	Sweden
HA1_313	1rdFVcmC	gi_523788767.1.2	gi_594121010.2	0673TBtR	matrix protein 2	H4N6	mallard	Sweden
HA1_314	1ReKl6RS	gi_1111247020.1.2	gi_594121013.1	0673TBtR	neuraminidase	H4N6	mallard	Sweden
HA1_315	1rf0saHb	gi_1104592075.1.2	gi_594121015.1	0673TBtR	nucleocapsid protein	H4N6	mallard	Sweden
HA1_316	1RO7eWzk	gi_632803538.1.2	gi_594121017.1	0673TBtR	nonstructural protein 1	H4N6	mallard	Sweden
HA1_317	1RowBgmv	gi_1111247560.1.2	gi_594121017.2	0673TBtR	nuclear export protein	H4N6	mallard	Sweden
HA1_318	1RTGWqi6	gi_954034451.1.2	gi_594121020.1	0673TBtR	PA-X protein	H4N6	mallard	Sweden
HA1_319	1rU7vkVZ	gi_1421412631.1.2	gi_594121020.2	0673TBtR	polymerase PA	H4N6	mallard	Sweden
HA1_320	1Rugv5lK	gi_1344530775.1.2	gi_594121023.1	0673TBtR	polymerase PB1	H4N6	mallard	Sweden
HA1_321	1RVLndto	gi_498919958.1.2	gi_594121023.2	0673TBtR	PB1-F2 protein	H4N6	mallard	Sweden
HA1_322	1RYj3aet	gi_596518550.1.2	gi_594121026.1	0673TBtR	polymerase PB2	H4N6	mallard	Sweden
HA1_323	1S1qBC0I	gi_554503534.1.2	gi_315112175.1	06h1XyE6	hemagglutinin	H4N6	blue-winged teal	Texas
HA1_324	1sH3uN1j	gi_1386870813.1.2	gi_315112175.1.1	06h1XyE6	signal peptide	H4N6	blue-winged teal	Texas
HA1_325	1SiJQ7bD	gi_407361242.1.2	gi_315112175.1.2	06h1XyE6	HA1	H4N6	blue-winged teal	Texas
HA1_326	1sJvn6zy	gi_498921373.1.2	gi_315112175.1.3	06h1XyE6	HA2	H4N6	blue-winged teal	Texas
HA1_327	1SogVJpK	gi_310704241.1.2	gi_315112177.1	06h1XyE6	matrix protein 1	H4N6	blue-winged teal	Texas
HA1_328	1SRBwHDO	gi_1410305791.1.2	gi_315112177.2	06h1XyE6	matrix protein 2	H4N6	blue-winged teal	Texas
HA1_329	1SRE9YbO	gi_328671785.1.2	gi_315112180.1	06h1XyE6	neuraminidase	H4N6	blue-winged teal	Texas
HA1_330	1sSDYFKZ	gi_1493609118.1.2	gi_315112182.1	06h1XyE6	nucleocapsid protein	H4N6	blue-winged teal	Texas
HA1_331	1SvU9Clp	gi_670606980.1.2	gi_315112184.1	06h1XyE6	nonstructural protein 1	H4N6	blue-winged teal	Texas
HA1_332	1sZfPq2S	gi_755191090.1.2	gi_315112184.2	06h1XyE6	nuclear export protein	H4N6	blue-winged teal	Texas
HA1_333	1t2wJFDK	gi_1152726669.1.2	gi_315112187.1	06h1XyE6	PA-X protein	H4N6	blue-winged teal	Texas
HA1_334	1t6ysNKZ	gi_343527340.1.2	gi_315112187.2	06h1XyE6	polymerase PA	H4N6	blue-winged teal	Texas
HA1_335	1THfI64i	gi_238627196.1.2	gi_315112189.1	06h1XyE6	polymerase PB1	H4N6	blue-winged teal	Texas
HA1_336	1tk9I78s	gi_917549566.1.2	gi_315112189.2	06h1XyE6	PB1-F2 protein	H4N6	blue-winged teal	Texas
HA1_337	1tkENx4J	gi_594119030.1.2	gi_315112192.1	06h1XyE6	polymerase PB2	H4N6	blue-winged teal	Texas
HA1_338	1toPJSX4	gi_755185932.1.2	gi_821232968.1	06O2RxpG	polymerase PB2	H5N2	turkey	Arkansas
HA1_339	1Tr2nJVp	gi_1027923762.1.2	gi_821232970.1	06O2RxpG	polymerase PB1	H5N2	turkey	Arkansas
HA1_340	1TxGDjKL	gi_1005817548.1.2	gi_821232970.2	06O2RxpG	PB1-F2 protein	H5N2	turkey	Arkansas
HA1_341	1TXLLGSk	gi_340542058.1.2	gi_821232973.1	06O2RxpG	PA-X protein	H5N2	turkey	Arkansas
HA1_342	1UhkRF6y	gi_755191456.1.2	gi_821232973.2	06O2RxpG	polymerase PA	H5N2	turkey	Arkansas
HA1_343	1umBlS8x	gi_1386871482.1.2	gi_821232976.1	06O2RxpG	hemagglutinin	H5N2	turkey	Arkansas
HA1_344	1UNusj6g	gi_315440703.1.2	gi_821232976.1.1	06O2RxpG	signal peptide	H5N2	turkey	Arkansas
HA1_345	1uOu5lH2	gi_594120015.1.2	gi_821232976.1.2	06O2RxpG	HA1	H5N2	turkey	Arkansas
HA1_346	1usnu95E	gi_444326309.1.2	gi_821232976.1.3	06O2RxpG	HA2	H5N2	turkey	Arkansas
HA1_347	1uSXzlTp	gi_1141150096.1.2	gi_821232978.1	06O2RxpG	nucleocapsid protein	H5N2	turkey	Arkansas
HA1_348	1uWO9iN8	gi_1005834924.1.2	gi_821232980.1	06O2RxpG	neuraminidase	H5N2	turkey	Arkansas
HA1_349	1uWYt4PL	gi_206743201.1.2	gi_821232982.1	06O2RxpG	matrix protein 1	H5N2	turkey	Arkansas
HA1_350	1vb2U8Dd	gi_444380692.1.2	gi_821232982.2	06O2RxpG	matrix protein 2	H5N2	turkey	Arkansas
HA1_351	1VGANCdI	gi_974987650.1.2	gi_821232985.1	06O2RxpG	nonstructural protein 1	H5N2	turkey	Arkansas
HA1_352	1vhJ4KNT	gi_632816392.1.2	gi_821232985.2	06O2RxpG	nuclear export protein	H5N2	turkey	Arkansas
HA1_353	1vmnsLNf	gi_954034865.1.2	gi_1050048915.1	083LXSJl	hemagglutinin	H5N6	muscovy duck	Vietnam
HA1_354	1VOrdQeS	gi_1284868088.1.2	gi_1050048915.1.1	083LXSJl	signal peptide	H5N6	muscovy duck	Vietnam
HA1_355	1Vx2vpea	gi_754294922.1.2	gi_1050048915.1.2	083LXSJl	HA1	H5N6	muscovy duck	Vietnam
HA1_356	1w0D38il	gi_589825279.1.2	gi_1050048915.1.3	083LXSJl	HA2	H5N6	muscovy duck	Vietnam
HA1_357	1WciY0Zz	gi_424964152.1.2	gi_1050048918.1	083LXSJl	neuraminidase	H5N6	muscovy duck	Vietnam
HA1_358	1WmnLgDD	gi_1205294571.1.2	gi_1214568787.1	083LXSJl	polymerase PB2	H5N6	muscovy duck	Vietnam
HA1_359	1WRi3XIg	gi_1284868850.1.2	gi_1214568789.1	083LXSJl	polymerase PB1	H5N6	muscovy duck	Vietnam
HA1_360	1Wu5DK1V	gi_1270533156.1.2	gi_1214568789.2	083LXSJl	PB1-F2 protein	H5N6	muscovy duck	Vietnam
HA1_361	1WwEgShF	gi_1407204077.1.2	gi_1214568792.1	083LXSJl	PA-X protein	H5N6	muscovy duck	Vietnam
HA1_362	1X3Eb17k	gi_444350084.1.2	gi_1214568792.2	083LXSJl	polymerase PA	H5N6	muscovy duck	Vietnam
HA1_363	1XBzdAdb	gi_1293098940.1.2	gi_1214568794.1	083LXSJl	nucleocapsid protein	H5N6	muscovy duck	Vietnam
HA1_364	1XdIyLA9	gi_386644546.1.2	gi_1214568796.1	083LXSJl	matrix protein 1	H5N6	muscovy duck	Vietnam
HA1_365	1xgzMRnV	gi_594120097.1.2	gi_1214568796.2	083LXSJl	matrix protein 2	H5N6	muscovy duck	Vietnam
HA1_366	1XpQIHTH	gi_1205283240.1.2	gi_1214568799.1	083LXSJl	nonstructural protein 1	H5N6	muscovy duck	Vietnam
HA1_367	1ygX7hyh	gi_1005820682.1.2	gi_1214568799.2	083LXSJl	nuclear export protein	H5N6	muscovy duck	Vietnam
HA1_368	1yj24r7j	gi_1044990624.1.2	gi_498917236.1	08FKv5Ni	hemagglutinin	H12N5	ruddy turnstone	New Jersey
HA1_369	1yJds6UF	gi_315623249.1.2	gi_498917236.1.1	08FKv5Ni	signal peptide	H12N5	ruddy turnstone	New Jersey
HA1_370	1YKOVqIC	gi_453836344.1.2	gi_498917236.1.2	08FKv5Ni	HA1	H12N5	ruddy turnstone	New Jersey
HA1_371	1YtZSJaN	gi_459682663.1.2	gi_498917236.1.3	08FKv5Ni	HA2	H12N5	ruddy turnstone	New Jersey
HA1_372	1YYq9k0M	gi_1205298922.1.2	gi_498917238.1	08FKv5Ni	matrix protein 1	H12N5	ruddy turnstone	New Jersey
HA1_373	1Z2P1CJk	gi_318064697.1.2	gi_498917238.2	08FKv5Ni	matrix protein 2	H12N5	ruddy turnstone	New Jersey
HA1_374	1zcX3qFJ	gi_310703851.1.2	gi_498917241.1	08FKv5Ni	neuraminidase	H12N5	ruddy turnstone	New Jersey
HA1_375	1ZEYH3DV	gi_594123508.1.2	gi_498917243.1	08FKv5Ni	nucleocapsid protein	H12N5	ruddy turnstone	New Jersey
HA1_376	1zIgIXpM	gi_1102258002.1.2	gi_498917245.1	08FKv5Ni	nonstructural protein 1	H12N5	ruddy turnstone	New Jersey
HA1_377	1zJ1E6rR	gi_1205286996.1.2	gi_498917245.2	08FKv5Ni	nuclear export protein	H12N5	ruddy turnstone	New Jersey
HA1_378	1zn2s9jn	gi_698321956.1.2	gi_498917248.1	08FKv5Ni	PA-X protein	H12N5	ruddy turnstone	New Jersey
HA1_379	1ZtEmGN8	gi_343971347.1.2	gi_498917248.2	08FKv5Ni	polymerase PA	H12N5	ruddy turnstone	New Jersey
HA1_380	1zvdazUW	gi_1005817584.1.2	gi_498917251.1	08FKv5Ni	polymerase PB1	H12N5	ruddy turnstone	New Jersey
HA1_381	1ZZwOdbF	gi_1111247040.1.2	gi_498917251.2	08FKv5Ni	PB1-F2 protein	H12N5	ruddy turnstone	New Jersey
HA1_382	206rMlqx	gi_343971185.1.2	gi_498917254.1	08FKv5Ni	polymerase PB2	H12N5	ruddy turnstone	New Jersey
HA1_383	20eVi5Hv	gi_745629119.1.2	gi_585484229.1	08HEJZfm	hemagglutinin	H6N2	duck	Hubei
HA1_384	20FqFgZW	gi_998152104.1.2	gi_585484229.1.1	08HEJZfm	signal peptide	H6N2	duck	Hubei
HA1_385	217hLhH2	gi_1061984636.1.2	gi_585484229.1.2	08HEJZfm	HA1	H6N2	duck	Hubei
HA1_386	22QOpniU	gi_1104590733.1.2	gi_585484229.1.3	08HEJZfm	HA2	H6N2	duck	Hubei
HA1_387	22rJRXD5	gi_632805016.1.2	gi_585484231.1	08HEJZfm	matrix protein 1	H6N2	duck	Hubei
HA1_388	22sndmUr	gi_1005817662.1.2	gi_585484231.2	08HEJZfm	matrix protein 2	H6N2	duck	Hubei
HA1_389	22x7fiXl	gi_498909383.1.2	gi_585484234.1	08HEJZfm	neuraminidase	H6N2	duck	Hubei
HA1_390	23zjM8BJ	gi_594120055.1.2	gi_585484236.1	08HEJZfm	nucleocapsid protein	H6N2	duck	Hubei
HA1_391	242CV4Ud	gi_454598685.1.2	gi_585484238.1	08HEJZfm	nonstructural protein 1	H6N2	duck	Hubei
HA1_392	24c8a3kZ	gi_1134426034.1.2	gi_585484238.2	08HEJZfm	nuclear export protein	H6N2	duck	Hubei
HA1_393	24cqynYg	gi_1111247615.1.2	gi_585484241.1	08HEJZfm	PA-X protein	H6N2	duck	Hubei
HA1_394	24oflJXt	gi_1047209343.1.2	gi_585484241.2	08HEJZfm	polymerase PA	H6N2	duck	Hubei
HA1_395	25JV5dYY	gi_755183734.1.2	gi_585484244.1	08HEJZfm	polymerase PB1	H6N2	duck	Hubei
HA1_396	25uR8ZqR	gi_1407202697.1.2	gi_585484244.2	08HEJZfm	PB1-F2 protein	H6N2	duck	Hubei
HA1_397	268bSWQZ	gi_1421411119.1.2	gi_585484247.1	08HEJZfm	polymerase PB2	H6N2	duck	Hubei
HA1_398	26PGR9TF	gi_498919373.1.2	gi_423591112.1	08wIYxc7	hemagglutinin	H11N2	shorebird	Delaware Bay
HA1_399	271WlDda	gi_78070097.1.2	gi_423591112.1.1	08wIYxc7	signal peptide	H11N2	shorebird	Delaware Bay
HA1_400	278J4aUz	gi_453969648.1.2	gi_423591112.1.2	08wIYxc7	HA1	H11N2	shorebird	Delaware Bay
HA1_401	27Iq5f4o	gi_315624079.1.2	gi_423591112.1.3	08wIYxc7	HA2	H11N2	shorebird	Delaware Bay
HA1_402	27uoLARY	gi_917549449.1.2	gi_423591114.1	08wIYxc7	matrix protein 1	H11N2	shorebird	Delaware Bay
HA1_403	286wIBEm	gi_985806320.1.2	gi_423591114.2	08wIYxc7	matrix protein 2	H11N2	shorebird	Delaware Bay
HA1_404	28RS4v2k	gi_333609774.1.2	gi_423591117.1	08wIYxc7	neuraminidase	H11N2	shorebird	Delaware Bay
HA1_405	29LKKL4U	gi_745629319.1.2	gi_423591119.1	08wIYxc7	nucleocapsid protein	H11N2	shorebird	Delaware Bay
HA1_406	29Z9VfFx	gi_755182019.1.2	gi_423591121.1	08wIYxc7	nonstructural protein 1	H11N2	shorebird	Delaware Bay
HA1_407	2a2XNQeu	gi_658158455.1.2	gi_423591121.2	08wIYxc7	nuclear export protein	H11N2	shorebird	Delaware Bay
HA1_408	2agh02rV	gi_954033965.1.2	gi_423591124.1	08wIYxc7	PA-X protein	H11N2	shorebird	Delaware Bay
HA1_409	2aKVhXJk	gi_1162228522.1.2	gi_423591124.2	08wIYxc7	polymerase PA	H11N2	shorebird	Delaware Bay
HA1_410	2aM2t52Y	gi_1027923912.1.2	gi_423591126.1	08wIYxc7	polymerase PB1	H11N2	shorebird	Delaware Bay
HA1_411	2asI0S4h	gi_641454458.1.2	gi_423591126.2	08wIYxc7	PB1-F2 protein	H11N2	shorebird	Delaware Bay
HA1_412	2AsjmEnm	gi_444329360.1.2	gi_423591129.1	08wIYxc7	polymerase PB2	H11N2	shorebird	Delaware Bay
HA1_413	2AyYbHhc	gi_138395125.1.2	gi_755187093.1	08Wx6M9u	polymerase PB2	H7N3	duck	Jiangxi
HA1_414	2bAdIIC1	gi_459681150.1.2	gi_755187095.1	08Wx6M9u	polymerase PB1	H7N3	duck	Jiangxi
HA1_415	2bdiTOgH	gi_954033443.1.2	gi_755187095.2	08Wx6M9u	PB1-F2 protein	H7N3	duck	Jiangxi
HA1_416	2brxk2t2	gi_1191948276.1.2	gi_755187098.1	08Wx6M9u	PA-X protein	H7N3	duck	Jiangxi
HA1_417	2BTO0rqL	gi_229598492.1.2	gi_755187098.2	08Wx6M9u	polymerase PA	H7N3	duck	Jiangxi
HA1_418	2BVRPVhk	gi_1407201546.1.2	gi_755187101.1	08Wx6M9u	hemagglutinin	H7N3	duck	Jiangxi
HA1_419	2CHqkolX	gi_1191948026.1.2	gi_755187101.1.1	08Wx6M9u	signal peptide	H7N3	duck	Jiangxi
HA1_420	2cjkRH0G	gi_632805136.1.2	gi_755187101.1.2	08Wx6M9u	HA1	H7N3	duck	Jiangxi
HA1_421	2clLqVKy	gi_340540854.1.2	gi_755187101.1.3	08Wx6M9u	HA2	H7N3	duck	Jiangxi
HA1_422	2COKxdeD	gi_453759862.1.2	gi_755187103.1	08Wx6M9u	nucleocapsid protein	H7N3	duck	Jiangxi
HA1_423	2CrzChgW	gi_1360817058.1.2	gi_755187105.1	08Wx6M9u	neuraminidase	H7N3	duck	Jiangxi
HA1_424	2CXBfeh8	gi_755179163.1.2	gi_755187107.1	08Wx6M9u	matrix protein 1	H7N3	duck	Jiangxi
HA1_425	2D0qXBVJ	gi_1016768930.1.2	gi_755187107.2	08Wx6M9u	matrix protein 2	H7N3	duck	Jiangxi
HA1_426	2dai6WCk	gi_1044989393.1.2	gi_755187110.1	08Wx6M9u	nonstructural protein 1	H7N3	duck	Jiangxi
HA1_427	2DbbWhUl	gi_1148883883.1.2	gi_755187110.2	08Wx6M9u	nuclear export protein	H7N3	duck	Jiangxi
HA1_428	2DCHzrsr	gi_483281089.1.2	gi_1360817518.1	08XkmT7u	hemagglutinin	H3N2	ruddy turnstone	New Jersey
HA1_429	2e1CpgXE	gi_1233676986.1.2	gi_1360817518.1.1	08XkmT7u	signal peptide	H3N2	ruddy turnstone	New Jersey
HA1_430	2e3ezOeT	gi_454394889.1.2	gi_1360817518.1.2	08XkmT7u	HA1	H3N2	ruddy turnstone	New Jersey
HA1_431	2E3mAksn	gi_425871171.1.2	gi_1360817518.1.3	08XkmT7u	HA2	H3N2	ruddy turnstone	New Jersey
HA1_432	2eBaDOy2	gi_345461325.1.2	gi_1360817520.1	08XkmT7u	matrix protein 1	H3N2	ruddy turnstone	New Jersey
HA1_433	2ef2buYi	gi_442774896.1.2	gi_1360817520.2	08XkmT7u	matrix protein 2	H3N2	ruddy turnstone	New Jersey
HA1_434	2ejaYaVl	gi_134044313.1.2	gi_1360817523.1	08XkmT7u	neuraminidase	H3N2	ruddy turnstone	New Jersey
HA1_435	2eO1uPtZ	gi_1005831655.1.2	gi_1360817525.1	08XkmT7u	nucleocapsid protein	H3N2	ruddy turnstone	New Jersey
HA1_436	2eqxMoSd	gi_594124422.1.2	gi_1360817527.1	08XkmT7u	nonstructural protein 1	H3N2	ruddy turnstone	New Jersey
HA1_437	2ERvoNP7	gi_325053126.1.2	gi_1360817527.2	08XkmT7u	nuclear export protein	H3N2	ruddy turnstone	New Jersey
HA1_438	2F2wbSbu	gi_459681793.1.2	gi_1360817530.1	08XkmT7u	PA-X protein	H3N2	ruddy turnstone	New Jersey
HA1_439	2F3CzQGm	gi_1272606507.1.2	gi_1360817530.2	08XkmT7u	polymerase PA	H3N2	ruddy turnstone	New Jersey
HA1_440	2F7PRKfq	gi_974989066.1.2	gi_1360817533.1	08XkmT7u	polymerase PB1	H3N2	ruddy turnstone	New Jersey
HA1_441	2FSezz1g	gi_1293099429.1.2	gi_1360817533.2	08XkmT7u	PB1-F2 protein	H3N2	ruddy turnstone	New Jersey
HA1_442	2FXImyxC	gi_1102255649.1.2	gi_1360817536.1	08XkmT7u	polymerase PB2	H3N2	ruddy turnstone	New Jersey
HA1_443	2GbRRnAZ	gi_498909543.1.2	gi_226958177.1	09EbHHqm	hemagglutinin	H7N3	ruddy turnstone	Delaware Bay
HA1_444	2GeLVxMj	gi_755182231.1.2	gi_226958177.1.1	09EbHHqm	signal peptide	H7N3	ruddy turnstone	Delaware Bay
HA1_445	2gFl4P4X	gi_183395939.1.2	gi_226958177.1.2	09EbHHqm	HA1	H7N3	ruddy turnstone	Delaware Bay
HA1_446	2GiYLCZ8	gi_1104592296.1.2	gi_226958177.1.3	09EbHHqm	HA2	H7N3	ruddy turnstone	Delaware Bay
HA1_447	2GL0zDjM	gi_755180835.1.2	gi_226958179.1	09EbHHqm	matrix protein 1	H7N3	ruddy turnstone	Delaware Bay
HA1_448	2GMwX5po	gi_755183353.1.2	gi_226958179.2	09EbHHqm	matrix protein 2	H7N3	ruddy turnstone	Delaware Bay
HA1_449	2gNGZYPW	gi_597717619.1.2	gi_226958182.1	09EbHHqm	neuraminidase	H7N3	ruddy turnstone	Delaware Bay
HA1_450	2GpVnPhj	gi_498919638.1.2	gi_226958184.1	09EbHHqm	nucleocapsid protein	H7N3	ruddy turnstone	Delaware Bay
HA1_451	2GRqoRs2	gi_755189170.1.2	gi_226958186.1	09EbHHqm	nonstructural protein 1	H7N3	ruddy turnstone	Delaware Bay
HA1_452	2gXwWhHI	gi_1205289715.1.2	gi_226958186.2	09EbHHqm	nuclear export protein	H7N3	ruddy turnstone	Delaware Bay
HA1_453	2GydaBOk	gi_745630036.1.2	gi_226958189.1	09EbHHqm	PA-X protein	H7N3	ruddy turnstone	Delaware Bay
HA1_454	2HBqR5aD	gi_957516563.1.2	gi_226958189.2	09EbHHqm	polymerase PA	H7N3	ruddy turnstone	Delaware Bay
HA1_455	2HpIo6kY	gi_483385248.1.2	gi_226958191.1	09EbHHqm	polymerase PB1	H7N3	ruddy turnstone	Delaware Bay
HA1_456	2hvqHsQt	gi_594124115.1.2	gi_226958191.2	09EbHHqm	PB1-F2 protein	H7N3	ruddy turnstone	Delaware Bay
HA1_457	2hZ5Vkba	gi_817248404.1.2	gi_226958194.1	09EbHHqm	polymerase PB2	H7N3	ruddy turnstone	Delaware Bay
HA1_458	2I4TdQvY	gi_1102254470.1.2	gi_632811656.1	09EbHHqm	hemagglutinin	H7N3	ruddy turnstone	Delaware Bay
HA1_459	2icLzq33	gi_1407205062.1.2	gi_632811656.1.1	09EbHHqm	signal peptide	H7N3	ruddy turnstone	Delaware Bay
HA1_460	2IGZi7kP	gi_1205284840.1.2	gi_632811656.1.2	09EbHHqm	HA1	H7N3	ruddy turnstone	Delaware Bay
HA1_461	2ih5lWI8	gi_1102256270.1.2	gi_632811656.1.3	09EbHHqm	HA2	H7N3	ruddy turnstone	Delaware Bay
HA1_462	2IsxyCY9	gi_425872228.1.2	gi_632811658.1	09EbHHqm	matrix protein 1	H7N3	ruddy turnstone	Delaware Bay
HA1_463	2jIPSdae	gi_594124035.1.2	gi_632811658.2	09EbHHqm	matrix protein 2	H7N3	ruddy turnstone	Delaware Bay
HA1_464	2jq0zRdo	gi_954034181.1.2	gi_632811661.1	09EbHHqm	neuraminidase	H7N3	ruddy turnstone	Delaware Bay
HA1_465	2Jr5Eqm4	gi_1111247160.1.2	gi_632811663.1	09EbHHqm	nucleocapsid protein	H7N3	ruddy turnstone	Delaware Bay
HA1_466	2JvVoEIy	gi_1410306651.1.2	gi_632811665.1	09EbHHqm	nonstructural protein 1	H7N3	ruddy turnstone	Delaware Bay
HA1_467	2JycoXid	gi_758371327.1.2	gi_632811665.2	09EbHHqm	nuclear export protein	H7N3	ruddy turnstone	Delaware Bay
HA1_468	2K3w5asv	gi_594120928.1.2	gi_632811668.1	09EbHHqm	PA-X protein	H7N3	ruddy turnstone	Delaware Bay
HA1_469	2kmw2LcV	gi_817187844.1.2	gi_632811668.2	09EbHHqm	polymerase PA	H7N3	ruddy turnstone	Delaware Bay
HA1_470	2kNtzZ9R	gi_1408068017.1.2	gi_632811671.1	09EbHHqm	polymerase PB1	H7N3	ruddy turnstone	Delaware Bay
HA1_471	2L3brVsT	gi_810275603.1.2	gi_632811671.2	09EbHHqm	PB1-F2 protein	H7N3	ruddy turnstone	Delaware Bay
HA1_472	2Lebr5aF	gi_1333373972.1.2	gi_632811674.1	09EbHHqm	polymerase PB2	H7N3	ruddy turnstone	Delaware Bay
HA1_473	2lKlE6iB	gi_440303432.1.2	gi_1150480944.1	09KnPrFl	hemagglutinin	H1N1	mallard	Ohio
HA1_474	2LKxpUQz	gi_1158623695.1.2	gi_1150480944.1.1	09KnPrFl	signal peptide	H1N1	mallard	Ohio
HA1_475	2m0mpQzC	gi_444361171.1.2	gi_1150480944.1.2	09KnPrFl	HA1	H1N1	mallard	Ohio
HA1_476	2MHgdFHv	gi_343970957.1.2	gi_1150480944.1.3	09KnPrFl	HA2	H1N1	mallard	Ohio
HA1_477	2MHh0tKJ	gi_632805156.1.2	gi_1150480946.1	09KnPrFl	polymerase PB1	H1N1	mallard	Ohio
HA1_478	2MLX192F	gi_1005839664.1.2	gi_1150480946.2	09KnPrFl	PB1-F2 protein	H1N1	mallard	Ohio
HA1_479	2MqrZrMO	gi_530720378.1.2	gi_1150480949.1	09KnPrFl	matrix protein 1	H1N1	mallard	Ohio
HA1_480	2mZP85hf	gi_1421409912.1.2	gi_1150480949.2	09KnPrFl	matrix protein 2	H1N1	mallard	Ohio
HA1_481	2MzPSWT1	gi_1005817558.1.2	gi_1150480952.1	09KnPrFl	nucleocapsid protein	H1N1	mallard	Ohio
HA1_482	2nBcWVQy	gi_1102253470.1.2	gi_1150480954.1	09KnPrFl	PA-X protein	H1N1	mallard	Ohio
HA1_483	2NGLR1dH	gi_115289215.1.2	gi_1150480954.2	09KnPrFl	polymerase PA	H1N1	mallard	Ohio
HA1_484	2Npk95hb	gi_594120768.1.2	gi_1150480957.1	09KnPrFl	neuraminidase	H1N1	mallard	Ohio
HA1_485	2nRtqYm6	gi_632811408.1.2	gi_1150480959.1	09KnPrFl	nonstructural protein 1	H1N1	mallard	Ohio
HA1_486	2nsUmC62	gi_745628648.1.2	gi_1150480959.2	09KnPrFl	nuclear export protein	H1N1	mallard	Ohio
HA1_487	2nXDbssf	gi_1102253607.1.2	gi_1150480962.1	09KnPrFl	polymerase PB2	H1N1	mallard	Ohio
HA1_488	2o7uMr8X	gi_594124015.1.2	gi_1111247472.1	0A5hqOaO	polymerase PB2	H3N8	northern pintail	Alaska
HA1_489	2oaYDUDS	gi_923093438.1.2	gi_1111247474.1	0A5hqOaO	polymerase PB1	H3N8	northern pintail	Alaska
HA1_490	2Oea8Gp1	gi_78095533.1.2	gi_1111247474.2	0A5hqOaO	PB1-F2 protein	H3N8	northern pintail	Alaska
HA1_491	2opmyKJS	gi_985806560.1.2	gi_1111247477.1	0A5hqOaO	PA-X protein	H3N8	northern pintail	Alaska
HA1_492	2OsT0Z7p	gi_1016574567.1.2	gi_1111247477.2	0A5hqOaO	polymerase PA	H3N8	northern pintail	Alaska
HA1_493	2p5rDJaJ	gi_1433049890.1.2	gi_1111247480.1	0A5hqOaO	hemagglutinin	H3N8	northern pintail	Alaska
HA1_494	2p8As8fW	gi_1344529095.1.2	gi_1111247480.1.1	0A5hqOaO	signal peptide	H3N8	northern pintail	Alaska
HA1_495	2p9L5gga	gi_1044329958.1.2	gi_1111247480.1.2	0A5hqOaO	HA1	H3N8	northern pintail	Alaska
HA1_496	2PAhWQ6j	gi_745629179.1.2	gi_1111247480.1.3	0A5hqOaO	HA2	H3N8	northern pintail	Alaska
HA1_497	2pC5FB0t	gi_380505227.1.2	gi_1111247482.1	0A5hqOaO	nucleocapsid protein	H3N8	northern pintail	Alaska
HA1_498	2pHA3P9M	gi_1344528575.1.2	gi_1111247484.1	0A5hqOaO	neuraminidase	H3N8	northern pintail	Alaska
HA1_499	2pVeZEKW	gi_1134426000.1.2	gi_1111247486.1	0A5hqOaO	matrix protein 1	H3N8	northern pintail	Alaska
HA1_500	2Q70qxsP	gi_594119439.1.2	gi_1111247486.2	0A5hqOaO	matrix protein 2	H3N8	northern pintail	Alaska
HA1_501	2QequLOe	gi_444326374.1.2	gi_1111247489.1	0A5hqOaO	nonstructural protein 1	H3N8	northern pintail	Alaska
HA1_502	2QVjlloG	gi_1205298422.1.2	gi_1111247489.2	0A5hqOaO	nuclear export protein	H3N8	northern pintail	Alaska
HA1_503	2QWX0PHy	gi_442770024.1.2	gi_380873500.1	0A6aYtIs	polymerase PB2	H6N6	duck	Fujian
HA1_504	2r36lr32	gi_684694174.1.2	gi_380873502.1	0A6aYtIs	polymerase PB1	H6N6	duck	Fujian
HA1_505	2ra25KFk	gi_748785386.1.2	gi_380873502.2	0A6aYtIs	PB1-F2 protein	H6N6	duck	Fujian
HA1_506	2RDGWjrY	gi_974988757.1.2	gi_380873505.1	0A6aYtIs	PA-X protein	H6N6	duck	Fujian
HA1_507	2RerUYGd	gi_380868422.1.2	gi_380873505.2	0A6aYtIs	polymerase PA	H6N6	duck	Fujian
HA1_508	2Rhl7mz2	gi_755185687.1.2	gi_380873507.1	0A6aYtIs	hemagglutinin	H6N6	duck	Fujian
HA1_509	2rKCZW4Z	gi_745629579.1.2	gi_380873507.1.1	0A6aYtIs	signal peptide	H6N6	duck	Fujian
HA1_510	2RnPAB2v	gi_78096059.1.2	gi_380873507.1.2	0A6aYtIs	HA1	H6N6	duck	Fujian
HA1_511	2RpP0ULe	gi_386644717.1.2	gi_380873507.1.3	0A6aYtIs	HA2	H6N6	duck	Fujian
HA1_512	2rQ9KSkL	gi_1102255108.1.2	gi_380873509.1	0A6aYtIs	nucleocapsid protein	H6N6	duck	Fujian
HA1_513	2rRHic6T	gi_655915252.1.2	gi_380873511.1	0A6aYtIs	neuraminidase	H6N6	duck	Fujian
HA1_514	2RyoleKq	gi_343971305.1.2	gi_380873513.1	0A6aYtIs	matrix protein 1	H6N6	duck	Fujian
HA1_515	2s0GTg2c	gi_1205293621.1.2	gi_380873513.2	0A6aYtIs	matrix protein 2	H6N6	duck	Fujian
HA1_516	2S2IF3rt	gi_134044738.1.2	gi_380873516.1	0A6aYtIs	nonstructural protein 1	H6N6	duck	Fujian
HA1_517	2SAtJr3f	gi_224181155.1.2	gi_380873516.2	0A6aYtIs	nuclear export protein	H6N6	duck	Fujian
HA1_518	2sCM7AXH	gi_960312139.1.2	gi_664641401.1	0AEXX3RQ	polymerase PB2	H5N1	muscovy duck	Long An
HA1_519	2sCQVXLz	gi_632803760.1.2	gi_664641403.1	0AEXX3RQ	polymerase PB1	H5N1	muscovy duck	Long An
HA1_520	2SDbeSi0	gi_444331208.1.2	gi_664641403.2	0AEXX3RQ	PB1-F2 protein	H5N1	muscovy duck	Long An
HA1_521	2Sg9pZrJ	gi_723446071.1.2	gi_664641406.1	0AEXX3RQ	PA-X protein	H5N1	muscovy duck	Long An
HA1_522	2Sn5tQb2	gi_425892325.1.2	gi_664641406.2	0AEXX3RQ	polymerase PA	H5N1	muscovy duck	Long An
HA1_523	2SU1Ofub	gi_594121372.1.2	gi_664641465.1	0AEXX3RQ	hemagglutinin	H5N1	muscovy duck	Long An
HA1_524	2SxxwGpJ	gi_312669888.1.2	gi_664641465.1.1	0AEXX3RQ	signal peptide	H5N1	muscovy duck	Long An
HA1_525	2T79f8VJ	gi_698321928.1.2	gi_664641465.1.2	0AEXX3RQ	HA1	H5N1	muscovy duck	Long An
HA1_526	2tfi4NM6	gi_1344528935.1.2	gi_664641465.1.3	0AEXX3RQ	HA2	H5N1	muscovy duck	Long An
HA1_527	2TGJxMJ1	gi_923094999.1.2	gi_664641467.1	0AEXX3RQ	nucleocapsid protein	H5N1	muscovy duck	Long An
HA1_528	2tReOjvK	gi_483398075.1.2	gi_664641469.1	0AEXX3RQ	neuraminidase	H5N1	muscovy duck	Long An
HA1_529	2tRy2m8g	gi_556528051.1.2	gi_664641471.1	0AEXX3RQ	matrix protein 1	H5N1	muscovy duck	Long An
HA1_530	2TTNwjXw	gi_596518082.1.2	gi_664641471.2	0AEXX3RQ	matrix protein 2	H5N1	muscovy duck	Long An
HA1_531	2u1Bji2P	gi_1016776730.1.2	gi_664641474.1	0AEXX3RQ	nonstructural protein 1	H5N1	muscovy duck	Long An
HA1_532	2U2Xy1b8	gi_545611181.1.2	gi_664641474.2	0AEXX3RQ	nuclear export protein	H5N1	muscovy duck	Long An
HA1_533	2u5AcbD2	gi_632803862.1.2	gi_670607462.1	0AohRght	polymerase PB2	H9N2	chicken	Hubei
HA1_534	2udiBdl2	gi_440134102.1.2	gi_670607464.1	0AohRght	polymerase PB1	H9N2	chicken	Hubei
HA1_535	2uGlHjYy	gi_1102257695.1.2	gi_670607464.2	0AohRght	PB1-F2 protein	H9N2	chicken	Hubei
HA1_536	2UwobU8b	gi_1148882248.1.2	gi_670607467.1	0AohRght	PA-X protein	H9N2	chicken	Hubei
HA1_537	2va3bBHz	gi_817251225.1.2	gi_670607467.2	0AohRght	polymerase PA	H9N2	chicken	Hubei
HA1_538	2vcVILDV	gi_930626155.1.2	gi_670607470.1	0AohRght	nonstructural protein 1	H9N2	chicken	Hubei
HA1_539	2vFu6jLm	gi_817263215.1.2	gi_670607470.2	0AohRght	nuclear export protein	H9N2	chicken	Hubei
HA1_540	2vhsydU6	gi_425871190.1.2	gi_670607473.1	0AohRght	nucleocapsid protein	H9N2	chicken	Hubei
HA1_541	2VJq1hC5	gi_777861815.1.2	gi_670607475.1	0AohRght	neuraminidase	H9N2	chicken	Hubei
HA1_542	2VLZQTWe	gi_594120197.1.2	gi_670607477.1	0AohRght	matrix protein 1	H9N2	chicken	Hubei
HA1_543	2vx9JFfk	gi_755191425.1.2	gi_670607477.2	0AohRght	matrix protein 2	H9N2	chicken	Hubei
HA1_544	2vZhFSEq	gi_1205298650.1.2	gi_670607480.1	0AohRght	hemagglutinin	H9N2	chicken	Hubei
HA1_545	2W8UG09d	gi_1341118287.1.2	gi_670607480.1.1	0AohRght	signal peptide	H9N2	chicken	Hubei
HA1_546	2wAzcJAM	gi_1005838507.1.2	gi_670607480.1.2	0AohRght	HA1	H9N2	chicken	Hubei
HA1_547	2wfSBVU3	gi_1433049901.1.2	gi_670607480.1.3	0AohRght	HA2	H9N2	chicken	Hubei
HA1_548	2XAMnEyR	gi_454043731.1.2	gi_254924471.1	0AVhMHli	polymerase PB1	H8N4	mallard	Minnesota
HA1_549	2xboEGnt	gi_1005838427.1.2	gi_254924471.2	0AVhMHli	PB1-F2 protein	H8N4	mallard	Minnesota
HA1_550	2xETBPZV	gi_754294872.1.2	gi_389417858.1	0AVhMHli	PA-X protein	H8N4	mallard	Minnesota
HA1_551	2XHzumYh	gi_985806795.1.2	gi_389417858.2	0AVhMHli	polymerase PA	H8N4	mallard	Minnesota
HA1_552	2Xvp9EYm	gi_1237086717.1.2	gi_483251610.1	0AVhMHli	hemagglutinin	H8N4	mallard	Minnesota
HA1_553	2Y2ddjf0	gi_632811448.1.2	gi_483251610.1.1	0AVhMHli	signal peptide	H8N4	mallard	Minnesota
HA1_554	2yme4jHT	gi_673247498.1.2	gi_483251610.1.2	0AVhMHli	HA1	H8N4	mallard	Minnesota
HA1_555	2YNUVDoH	gi_1407205204.1.2	gi_483251610.1.3	0AVhMHli	HA2	H8N4	mallard	Minnesota
HA1_556	2yoIyYG1	gi_82654090.1.2	gi_483251618.1	0AVhMHli	matrix protein 1	H8N4	mallard	Minnesota
HA1_557	2yvrN3Qc	gi_444326471.1.2	gi_483251618.2	0AVhMHli	matrix protein 2	H8N4	mallard	Minnesota
HA1_558	2zdGTUlJ	gi_1162229476.1.2	gi_483251623.1	0AVhMHli	neuraminidase	H8N4	mallard	Minnesota
HA1_559	2ZFuJZd9	gi_745633332.1.2	gi_483251629.1	0AVhMHli	nucleocapsid protein	H8N4	mallard	Minnesota
HA1_560	2zJRecyT	gi_632803902.1.2	gi_483251641.1	0AVhMHli	nonstructural protein 1	H8N4	mallard	Minnesota
HA1_561	2zlVjBmC	gi_1005836415.1.2	gi_483251641.2	0AVhMHli	nuclear export protein	H8N4	mallard	Minnesota
HA1_562	2zwXLUbG	gi_1135436428.1.2	gi_483251649.1	0AVhMHli	PA-X protein	H8N4	mallard	Minnesota
HA1_563	2ZZuYrli	gi_312716076.1.2	gi_483251649.2	0AVhMHli	polymerase PA	H8N4	mallard	Minnesota
HA1_564	302QwVSm	gi_498907577.1.2	gi_483251658.1	0AVhMHli	polymerase PB1	H8N4	mallard	Minnesota
HA1_565	310M8Bfy	gi_758371313.1.2	gi_483251658.2	0AVhMHli	PB1-F2 protein	H8N4	mallard	Minnesota
HA1_566	326qCayK	gi_1410305891.1.2	gi_483251663.1	0AVhMHli	polymerase PB2	H8N4	mallard	Minnesota
HA1_567	32qTe3BS	gi_942473520.1.2	gi_554503371.1	0awHjlBh	hemagglutinin	H2N3	mallard	California
HA1_568	32yCsvGS	gi_1047209015.1.2	gi_554503371.1.1	0awHjlBh	signal peptide	H2N3	mallard	California
HA1_569	32ZVSADo	gi_1205300448.1.2	gi_554503371.1.2	0awHjlBh	HA1	H2N3	mallard	California
HA1_570	348sXrtV	gi_498918362.1.2	gi_554503371.1.3	0awHjlBh	HA2	H2N3	mallard	California
HA1_571	34x00Vda	gi_453873943.1.2	gi_554503373.1	0awHjlBh	matrix protein 1	H2N3	mallard	California
HA1_572	34XOJYhg	gi_357396528.1.2	gi_554503373.2	0awHjlBh	matrix protein 2	H2N3	mallard	California
HA1_573	34Z1pLAW	gi_1237086477.1.2	gi_554503376.1	0awHjlBh	neuraminidase	H2N3	mallard	California
HA1_574	35qr8Nxw	gi_386643648.1.2	gi_554503378.1	0awHjlBh	nucleocapsid protein	H2N3	mallard	California
HA1_575	35ru2YSk	gi_1410306491.1.2	gi_554503380.1	0awHjlBh	nonstructural protein 1	H2N3	mallard	California
HA1_576	35WcCz08	gi_745628881.1.2	gi_554503380.2	0awHjlBh	nuclear export protein	H2N3	mallard	California
HA1_577	373aaGaW	gi_1325369677.1.2	gi_554503383.1	0awHjlBh	PA-X protein	H2N3	mallard	California
HA1_578	377tZjxH	gi_821233169.1.2	gi_554503383.2	0awHjlBh	polymerase PA	H2N3	mallard	California
HA1_579	37bbtsqY	gi_386644413.1.2	gi_554503386.1	0awHjlBh	polymerase PB1	H2N3	mallard	California
HA1_580	37c02zoy	gi_1148882354.1.2	gi_554503386.2	0awHjlBh	PB1-F2 protein	H2N3	mallard	California
HA1_581	37sAiHHR	gi_1005838841.1.2	gi_554503389.1	0awHjlBh	polymerase PB2	H2N3	mallard	California
HA1_582	37YAg6Qk	gi_523788745.1.2	gi_1237085529.1	0bgG38C3	polymerase PB2	H7N9	chicken	Guangdong
HA1_583	38BKg1wp	gi_658158530.1.2	gi_1237085531.1	0bgG38C3	polymerase PB1	H7N9	chicken	Guangdong
HA1_584	38TLfyyv	gi_1344528835.1.2	gi_1237085531.2	0bgG38C3	PB1-F2 protein	H7N9	chicken	Guangdong
HA1_585	38xfcB9N	gi_1421411619.1.2	gi_1237085534.1	0bgG38C3	PA-X protein	H7N9	chicken	Guangdong
HA1_586	39cotl6O	gi_1240951339.1.2	gi_1237085534.2	0bgG38C3	polymerase PA	H7N9	chicken	Guangdong
HA1_587	39EZ34w4	gi_444327450.1.2	gi_1237085537.1	0bgG38C3	hemagglutinin	H7N9	chicken	Guangdong
HA1_588	3AlTkEV9	gi_359341108.1.2	gi_1237085537.1.1	0bgG38C3	signal peptide	H7N9	chicken	Guangdong
HA1_589	3AqdbxII	gi_357380071.1.2	gi_1237085537.1.2	0bgG38C3	HA1	H7N9	chicken	Guangdong
HA1_590	3aR7oVrt	gi_315422775.1.2	gi_1237085537.1.3	0bgG38C3	HA2	H7N9	chicken	Guangdong
HA1_591	3ARETCPN	gi_459681571.1.2	gi_1237085539.1	0bgG38C3	nucleocapsid protein	H7N9	chicken	Guangdong
HA1_592	3AwGCYMn	gi_1158623559.1.2	gi_1237085541.1	0bgG38C3	neuraminidase	H7N9	chicken	Guangdong
HA1_593	3Ay2QX7n	gi_1407202079.1.2	gi_1237085543.1	0bgG38C3	matrix protein 1	H7N9	chicken	Guangdong
HA1_594	3BmTAxaG	gi_755181557.1.2	gi_1237085543.2	0bgG38C3	matrix protein 2	H7N9	chicken	Guangdong
HA1_595	3BQahuYg	gi_340542830.1.2	gi_1237085546.1	0bgG38C3	nonstructural protein 1	H7N9	chicken	Guangdong
HA1_596	3c2jYvI7	gi_632817195.1.2	gi_1237085546.2	0bgG38C3	nuclear export protein	H7N9	chicken	Guangdong
HA1_597	3c2mYElz	gi_388595537.1.2	gi_1196819801.1	0bhia59s	polymerase PB2	H5N8	Cygnus atratus	Hubei
HA1_598	3CCIKbsE	gi_440285406.1.2	gi_1196819803.1	0bhia59s	polymerase PB1	H5N8	Cygnus atratus	Hubei
HA1_599	3ClHhsZH	gi_755183858.1.2	gi_1196819803.2	0bhia59s	PB1-F2 protein	H5N8	Cygnus atratus	Hubei
HA1_600	3CnZkUfn	gi_1433049243.1.2	gi_1196819806.1	0bhia59s	PA-X protein	H5N8	Cygnus atratus	Hubei
HA1_601	3CTWtpxe	gi_238627214.1.2	gi_1196819806.2	0bhia59s	polymerase PA	H5N8	Cygnus atratus	Hubei
HA1_602	3cWEilwK	gi_1102258710.1.2	gi_1196819809.1	0bhia59s	hemagglutinin	H5N8	Cygnus atratus	Hubei
HA1_603	3CXBnxBw	gi_1039026067.1.2	gi_1196819809.1.1	0bhia59s	signal peptide	H5N8	Cygnus atratus	Hubei
HA1_604	3d33skkV	gi_664806700.1.2	gi_1196819809.1.2	0bhia59s	HA1	H5N8	Cygnus atratus	Hubei
HA1_605	3d5H7ICu	gi_917549489.1.2	gi_1196819809.1.3	0bhia59s	HA2	H5N8	Cygnus atratus	Hubei
HA1_606	3DawHtQS	gi_1407206748.1.2	gi_1196819811.1	0bhia59s	nucleocapsid protein	H5N8	Cygnus atratus	Hubei
HA1_607	3DcCVIAP	gi_1204530963.1.2	gi_1196819813.1	0bhia59s	neuraminidase	H5N8	Cygnus atratus	Hubei
HA1_608	3dP7iiRY	gi_357382848.1.2	gi_1196819815.1	0bhia59s	matrix protein 1	H5N8	Cygnus atratus	Hubei
HA1_609	3dR1QE76	gi_357397363.1.2	gi_1196819815.2	0bhia59s	matrix protein 2	H5N8	Cygnus atratus	Hubei
HA1_610	3DxPHBHX	gi_459681651.1.2	gi_1196819818.1	0bhia59s	nonstructural protein 1	H5N8	Cygnus atratus	Hubei
HA1_611	3E0HIwEW	gi_1237079672.1.2	gi_1196819818.2	0bhia59s	nuclear export protein	H5N8	Cygnus atratus	Hubei
HA1_612	3e22gLf0	gi_929047246.1.2	gi_632815638.1	0BLpnrMl	hemagglutinin	mixed	mallard	Illinois
HA1_613	3e2aQfga	gi_1111246980.1.2	gi_632815638.1.1	0BLpnrMl	signal peptide	mixed	mallard	Illinois
HA1_614	3ECJm89z	gi_632803133.1.2	gi_632815638.1.2	0BLpnrMl	HA1	mixed	mallard	Illinois
HA1_615	3edpRD70	gi_459683042.1.2	gi_632815638.1.3	0BLpnrMl	HA2	mixed	mallard	Illinois
HA1_616	3ES2xWeS	gi_755180120.1.2	gi_632815640.1	0BLpnrMl	matrix protein 1	mixed	mallard	Illinois
HA1_617	3F3ZLPOW	gi_968564047.1.2	gi_632815640.2	0BLpnrMl	matrix protein 2	mixed	mallard	Illinois
HA1_618	3facME7D	gi_1284868046.1.2	gi_632815643.1	0BLpnrMl	neuraminidase	mixed	mallard	Illinois
HA1_619	3FC5uufW	gi_1101016275.1.2	gi_632815645.1	0BLpnrMl	nucleocapsid protein	mixed	mallard	Illinois
HA1_620	3FckYPIy	gi_632803153.1.2	gi_632815647.1	0BLpnrMl	nonstructural protein 1	mixed	mallard	Illinois
HA1_621	3FE4HEW7	gi_1237086097.1.2	gi_632815647.2	0BLpnrMl	nuclear export protein	mixed	mallard	Illinois
HA1_622	3fNaK8OG	gi_755191118.1.2	gi_632815650.1	0BLpnrMl	PA-X protein	mixed	mallard	Illinois
HA1_623	3g5THjaP	gi_594119685.1.2	gi_632815650.2	0BLpnrMl	polymerase PA	mixed	mallard	Illinois
HA1_624	3ghYIS8q	gi_545607587.1.2	gi_632815653.1	0BLpnrMl	polymerase PB1	mixed	mallard	Illinois
HA1_625	3gWpWgZv	gi_755189824.1.2	gi_632815653.2	0BLpnrMl	PB1-F2 protein	mixed	mallard	Illinois
HA1_626	3gZ2jHUj	gi_926464010.1.2	gi_632815656.1	0BLpnrMl	polymerase PB2	mixed	mallard	Illinois
HA1_627	3hDBYF8d	gi_315422478.1.2	gi_632815658.1	0BLpnrMl	polymerase PB2	mixed	mallard	Illinois
HA1_628	3hDlbTub	gi_755183970.1.2	gi_745629471.1	0BQO8UZF	polymerase PB2	H9N2	chicken	Jiangxi
HA1_629	3Hen0Jur	gi_564125846.1.2	gi_745629473.1	0BQO8UZF	polymerase PB1	H9N2	chicken	Jiangxi
HA1_630	3hiips96	gi_1410305011.1.2	gi_745629473.2	0BQO8UZF	PB1-F2 protein	H9N2	chicken	Jiangxi
HA1_631	3hpaPeoc	gi_325052993.1.2	gi_745629476.1	0BQO8UZF	PA-X protein	H9N2	chicken	Jiangxi
HA1_632	3HRcWJ3N	gi_1386871795.1.2	gi_745629476.2	0BQO8UZF	polymerase PA	H9N2	chicken	Jiangxi
HA1_633	3huLxwTO	gi_1160550312.1.2	gi_745629479.1	0BQO8UZF	hemagglutinin	H9N2	chicken	Jiangxi
HA1_634	3iG9pwMd	gi_1005840107.1.2	gi_745629479.1.1	0BQO8UZF	signal peptide	H9N2	chicken	Jiangxi
HA1_635	3imyRjea	gi_594119835.1.2	gi_745629479.1.2	0BQO8UZF	HA1	H9N2	chicken	Jiangxi
HA1_636	3ips1KCD	gi_954034721.1.2	gi_745629479.1.3	0BQO8UZF	HA2	H9N2	chicken	Jiangxi
HA1_637	3Ipx4xYz	gi_594125202.1.2	gi_745629481.1	0BQO8UZF	nucleocapsid protein	H9N2	chicken	Jiangxi
HA1_638	3IVoeSN3	gi_410444948.1.2	gi_745629483.1	0BQO8UZF	neuraminidase	H9N2	chicken	Jiangxi
HA1_639	3Ix5bwbO	gi_1284867052.1.2	gi_745629485.1	0BQO8UZF	matrix protein 1	H9N2	chicken	Jiangxi
HA1_640	3J6ziVxF	gi_698321962.1.2	gi_745629485.2	0BQO8UZF	matrix protein 2	H9N2	chicken	Jiangxi
HA1_641	3Josbjyd	gi_594705377.1.2	gi_745629488.1	0BQO8UZF	nonstructural protein 1	H9N2	chicken	Jiangxi
HA1_642	3juqWBpn	gi_927543512.1.2	gi_745629488.2	0BQO8UZF	nuclear export protein	H9N2	chicken	Jiangxi
HA1_643	3jvQBZi3	gi_459679083.1.2	gi_454133651.1	0BYZmPHg	hemagglutinin	H1N2	ruddy turnstone	Delaware Bay
HA1_644	3jWgPQqc	gi_1009090439.1.2	gi_454133651.1.1	0BYZmPHg	signal peptide	H1N2	ruddy turnstone	Delaware Bay
HA1_645	3k3WuCFq	gi_620598996.1.2	gi_454133651.1.2	0BYZmPHg	HA1	H1N2	ruddy turnstone	Delaware Bay
HA1_646	3K4cTu0E	gi_424966051.1.2	gi_454133651.1.3	0BYZmPHg	HA2	H1N2	ruddy turnstone	Delaware Bay
HA1_647	3K4YaLIg	gi_1191947592.1.2	gi_454133665.1	0BYZmPHg	matrix protein 1	H1N2	ruddy turnstone	Delaware Bay
HA1_648	3KbrMuwZ	gi_1061984496.1.2	gi_454133665.2	0BYZmPHg	matrix protein 2	H1N2	ruddy turnstone	Delaware Bay
HA1_649	3KHkHnHn	gi_1135436348.1.2	gi_454133678.1	0BYZmPHg	neuraminidase	H1N2	ruddy turnstone	Delaware Bay
HA1_650	3kMtEs8d	gi_1233676678.1.2	gi_454133701.1	0BYZmPHg	nucleocapsid protein	H1N2	ruddy turnstone	Delaware Bay
HA1_651	3kRauYb1	gi_440303185.1.2	gi_454133714.1	0BYZmPHg	nonstructural protein 1	H1N2	ruddy turnstone	Delaware Bay
HA1_652	3KxTAKwc	gi_1024848732.1.2	gi_454133714.2	0BYZmPHg	nuclear export protein	H1N2	ruddy turnstone	Delaware Bay
HA1_653	3L8Ay876	gi_1204530015.1.2	gi_454133729.1	0BYZmPHg	PA-X protein	H1N2	ruddy turnstone	Delaware Bay
HA1_654	3lC9tUU0	gi_1293099748.1.2	gi_454133729.2	0BYZmPHg	polymerase PA	H1N2	ruddy turnstone	Delaware Bay
HA1_655	3LdyLyIQ	gi_1111248342.1.2	gi_454133743.1	0BYZmPHg	polymerase PB1	H1N2	ruddy turnstone	Delaware Bay
HA1_656	3ln9DOob	gi_594705642.1.2	gi_454133743.2	0BYZmPHg	PB1-F2 protein	H1N2	ruddy turnstone	Delaware Bay
HA1_657	3LNW0cjm	gi_1148884020.1.2	gi_454133757.1	0BYZmPHg	polymerase PB2	H1N2	ruddy turnstone	Delaware Bay
HA1_658	3LNW5m0C	gi_459682743.1.2	gi_670607502.1	0c6yf80C	polymerase PB2	H9N2	chicken	Zhejiang
HA1_659	3LsRT6eU	gi_594119791.1.2	gi_670607504.1	0c6yf80C	polymerase PB1	H9N2	chicken	Zhejiang
HA1_660	3LtGQKc2	gi_1191948326.1.2	gi_670607504.2	0c6yf80C	PB1-F2 protein	H9N2	chicken	Zhejiang
HA1_661	3MbwiW8S	gi_1284868193.1.2	gi_670607507.1	0c6yf80C	PA-X protein	H9N2	chicken	Zhejiang
HA1_662	3MP1wD53	gi_974988435.1.2	gi_670607507.2	0c6yf80C	polymerase PA	H9N2	chicken	Zhejiang
HA1_663	3mWW1QTi	gi_745631573.1.2	gi_670607510.1	0c6yf80C	nonstructural protein 1	H9N2	chicken	Zhejiang
HA1_664	3MYWHvXw	gi_459679659.1.2	gi_670607510.2	0c6yf80C	nuclear export protein	H9N2	chicken	Zhejiang
HA1_665	3MzH5hgG	gi_340744600.1.2	gi_670607513.1	0c6yf80C	nucleocapsid protein	H9N2	chicken	Zhejiang
HA1_666	3N3HQhiD	gi_498914929.1.2	gi_670607515.1	0c6yf80C	neuraminidase	H9N2	chicken	Zhejiang
HA1_667	3nBLJB51	gi_1205289404.1.2	gi_670607517.1	0c6yf80C	matrix protein 1	H9N2	chicken	Zhejiang
HA1_668	3NBPJ9d0	gi_459679579.1.2	gi_670607517.2	0c6yf80C	matrix protein 2	H9N2	chicken	Zhejiang
HA1_669	3Nc4REKx	gi_498917855.1.2	gi_670607520.1	0c6yf80C	hemagglutinin	H9N2	chicken	Zhejiang
HA1_670	3Nof0XQ4	gi_1016595071.1.2	gi_670607520.1.1	0c6yf80C	signal peptide	H9N2	chicken	Zhejiang
HA1_671	3NQEoBkR	gi_1407206446.1.2	gi_670607520.1.2	0c6yf80C	HA1	H9N2	chicken	Zhejiang
HA1_672	3NT7Wo1b	gi_483446442.1.2	gi_670607520.1.3	0c6yf80C	HA2	H9N2	chicken	Zhejiang
HA1_673	3NU50Dkj	gi_1102253077.1.2	gi_423084020.1	0cBampAq	hemagglutinin	H13N9	ruddy turnstone	Delaware Bay
HA1_674	3NvJbZ0a	gi_357380993.1.2	gi_423084020.1.1	0cBampAq	signal peptide	H13N9	ruddy turnstone	Delaware Bay
HA1_675	3NXrvyO1	gi_357422420.1.2	gi_423084020.1.2	0cBampAq	HA1	H13N9	ruddy turnstone	Delaware Bay
HA1_676	3o7tZyb3	gi_1044995635.1.2	gi_423084020.1.3	0cBampAq	HA2	H13N9	ruddy turnstone	Delaware Bay
HA1_677	3oBhiYVD	gi_1407205042.1.2	gi_423084022.1	0cBampAq	matrix protein 1	H13N9	ruddy turnstone	Delaware Bay
HA1_678	3odYYNI7	gi_632803618.1.2	gi_423084022.2	0cBampAq	matrix protein 2	H13N9	ruddy turnstone	Delaware Bay
HA1_679	3Ois45fB	gi_424966557.1.2	gi_423084025.1	0cBampAq	neuraminidase	H13N9	ruddy turnstone	Delaware Bay
HA1_680	3omPanta	gi_454555344.1.2	gi_423084027.1	0cBampAq	nucleocapsid protein	H13N9	ruddy turnstone	Delaware Bay
HA1_681	3oNPzhwN	gi_1205289539.1.2	gi_423084029.1	0cBampAq	nonstructural protein 1	H13N9	ruddy turnstone	Delaware Bay
HA1_682	3OvQWCcH	gi_357380222.1.2	gi_423084029.2	0cBampAq	nuclear export protein	H13N9	ruddy turnstone	Delaware Bay
HA1_683	3paQAxK5	gi_459682943.1.2	gi_423084032.1	0cBampAq	PA-X protein	H13N9	ruddy turnstone	Delaware Bay
HA1_684	3pkFM4ht	gi_1344528675.1.2	gi_423084032.2	0cBampAq	polymerase PA	H13N9	ruddy turnstone	Delaware Bay
HA1_685	3PnL37qd	gi_594125308.1.2	gi_423084034.1	0cBampAq	polymerase PB1	H13N9	ruddy turnstone	Delaware Bay
HA1_686	3pySjziM	gi_755184491.1.2	gi_423084034.2	0cBampAq	PB1-F2 protein	H13N9	ruddy turnstone	Delaware Bay
HA1_687	3Q4FqXND	gi_444381403.1.2	gi_423084037.1	0cBampAq	polymerase PB2	H13N9	ruddy turnstone	Delaware Bay
HA1_688	3Q72Dczm	gi_594124546.1.2	gi_1240951009.1	0CqvGqys	polymerase PB2	H10N4	ruddy turnstone	Netherlands
HA1_689	3qaptlHo	gi_755191320.1.2	gi_1240951011.1	0CqvGqys	nonstructural protein 1	H10N4	ruddy turnstone	Netherlands
HA1_690	3QB18esB	gi_315112251.1.2	gi_1240951011.2	0CqvGqys	nuclear export protein	H10N4	ruddy turnstone	Netherlands
HA1_691	3qcKbl1G	gi_315623286.1.2	gi_1240951014.1	0CqvGqys	neuraminidase	H10N4	ruddy turnstone	Netherlands
HA1_692	3qFODpLa	gi_1284867608.1.2	gi_1240951016.1	0CqvGqys	hemagglutinin	H10N4	ruddy turnstone	Netherlands
HA1_693	3QN1vXpG	gi_755180731.1.2	gi_1240951016.1.1	0CqvGqys	signal peptide	H10N4	ruddy turnstone	Netherlands
HA1_694	3qOhxNEb	gi_1016776750.1.2	gi_1240951016.1.2	0CqvGqys	HA1	H10N4	ruddy turnstone	Netherlands
HA1_695	3qywBI0D	gi_594125288.1.2	gi_1240951016.1.3	0CqvGqys	HA2	H10N4	ruddy turnstone	Netherlands
HA1_696	3R6cC8gM	gi_297041441.1.2	gi_1240951018.1	0CqvGqys	nucleocapsid protein	H10N4	ruddy turnstone	Netherlands
HA1_697	3RhyOfpZ	gi_1052138305.1.2	gi_1240951020.1	0CqvGqys	PA-X protein	H10N4	ruddy turnstone	Netherlands
HA1_698	3RoY3esA	gi_1442986059.1.2	gi_1240951020.2	0CqvGqys	polymerase PA	H10N4	ruddy turnstone	Netherlands
HA1_699	3RQk7VOH	gi_1016594744.1.2	gi_1240951023.1	0CqvGqys	polymerase PB1	H10N4	ruddy turnstone	Netherlands
HA1_700	3RTJnBw7	gi_1407202557.1.2	gi_1240951023.2	0CqvGqys	PB1-F2 protein	H10N4	ruddy turnstone	Netherlands
HA1_701	3rv0zVp5	gi_1205298866.1.2	gi_1240951026.1	0CqvGqys	matrix protein 1	H10N4	ruddy turnstone	Netherlands
HA1_702	3rvHEyP0	gi_756762529.1.2	gi_1240951026.2	0CqvGqys	matrix protein 2	H10N4	ruddy turnstone	Netherlands
HA1_703	3RVpg6OB	gi_327442246.1.2	gi_444387845.1	0D5GUXJA	hemagglutinin	H4N1	mallard	California
HA1_704	3RWdeXBK	gi_1220118777.1.2	gi_444387845.1.1	0D5GUXJA	signal peptide	H4N1	mallard	California
HA1_705	3RwGPSaF	gi_1027923499.1.2	gi_444387845.1.2	0D5GUXJA	HA1	H4N1	mallard	California
HA1_706	3rwZBAy6	gi_498908340.1.2	gi_444387845.1.3	0D5GUXJA	HA2	H4N1	mallard	California
HA1_707	3RXaQZhz	gi_585484270.1.2	gi_444387847.1	0D5GUXJA	matrix protein 1	H4N1	mallard	California
HA1_708	3s2REA8i	gi_380867121.1.2	gi_444387847.2	0D5GUXJA	matrix protein 2	H4N1	mallard	California
HA1_709	3S6DlmUm	gi_385722431.1.2	gi_444387850.1	0D5GUXJA	neuraminidase	H4N1	mallard	California
HA1_710	3sKpCnmS	gi_755189539.1.2	gi_444387852.1	0D5GUXJA	nucleocapsid protein	H4N1	mallard	California
HA1_711	3sMOsloD	gi_745633866.1.2	gi_444387854.1	0D5GUXJA	nonstructural protein 1	H4N1	mallard	California
HA1_712	3smy6yF7	gi_347976470.1.2	gi_444387854.2	0D5GUXJA	nuclear export protein	H4N1	mallard	California
HA1_713	3Sp664hS	gi_1341118116.1.2	gi_444387857.1	0D5GUXJA	PA-X protein	H4N1	mallard	California
HA1_714	3sxVUtO7	gi_745629219.1.2	gi_444387857.2	0D5GUXJA	polymerase PA	H4N1	mallard	California
HA1_715	3SzVyQP0	gi_425873770.1.2	gi_444387930.1	0D5GUXJA	polymerase PB1	H4N1	mallard	California
HA1_716	3T1DQyOl	gi_1120605413.1.2	gi_444387930.2	0D5GUXJA	PB1-F2 protein	H4N1	mallard	California
HA1_717	3taYItle	gi_444327017.1.2	gi_444387933.1	0D5GUXJA	polymerase PB2	H4N1	mallard	California
HA1_718	3Tgk6mNs	gi_1111246794.1.2	gi_960311953.1	0D8rC9PH	hemagglutinin	H5N6	duck	Wenzhou
HA1_719	3TRcHgDw	gi_594118738.1.2	gi_960311953.1.1	0D8rC9PH	signal peptide	H5N6	duck	Wenzhou
HA1_720	3TtUSqvG	gi_1102252333.1.2	gi_960311953.1.2	0D8rC9PH	HA1	H5N6	duck	Wenzhou
HA1_721	3TwnRydY	gi_380868266.1.2	gi_960311953.1.3	0D8rC9PH	HA2	H5N6	duck	Wenzhou
HA1_722	3tws8ufV	gi_755189721.1.2	gi_960311955.1	0D8rC9PH	matrix protein 1	H5N6	duck	Wenzhou
HA1_723	3u6OOkJW	gi_1237079834.1.2	gi_960311955.2	0D8rC9PH	matrix protein 2	H5N6	duck	Wenzhou
HA1_724	3u8BwuNH	gi_745628747.1.2	gi_960311958.1	0D8rC9PH	neuraminidase	H5N6	duck	Wenzhou
HA1_725	3UFebqBR	gi_229598435.1.2	gi_960311960.1	0D8rC9PH	nucleocapsid protein	H5N6	duck	Wenzhou
HA1_726	3UHBSuI2	gi_755180771.1.2	gi_960311962.1	0D8rC9PH	nonstructural protein 1	H5N6	duck	Wenzhou
HA1_727	3up4APvR	gi_1123900783.1.2	gi_960311962.2	0D8rC9PH	nuclear export protein	H5N6	duck	Wenzhou
HA1_728	3UVJUBQx	gi_927543482.1.2	gi_960311965.1	0D8rC9PH	PA-X protein	H5N6	duck	Wenzhou
HA1_729	3vDs4Cq3	gi_194590536.1.2	gi_960311965.2	0D8rC9PH	polymerase PA	H5N6	duck	Wenzhou
HA1_730	3VdsQebe	gi_1016776792.1.2	gi_960311968.1	0D8rC9PH	polymerase PB1	H5N6	duck	Wenzhou
HA1_731	3vgOHw0h	gi_474455352.1.2	gi_960311968.2	0D8rC9PH	PB1-F2 protein	H5N6	duck	Wenzhou
HA1_732	3vIUbudl	gi_594705470.1.2	gi_960311971.1	0D8rC9PH	polymerase PB2	H5N6	duck	Wenzhou
HA1_733	3VOG26TD	gi_453779770.1.2	gi_255671382.1	0DcK7uxc	hemagglutinin	H6N8	ring-necked duck	California
HA1_734	3vUsPYmA	gi_1240951534.1.2	gi_255671382.1.1	0DcK7uxc	signal peptide	H6N8	ring-necked duck	California
HA1_735	3vXAI6aJ	gi_755184617.1.2	gi_255671382.1.2	0DcK7uxc	HA1	H6N8	ring-necked duck	California
HA1_736	3w0eDe4h	gi_454460983.1.2	gi_255671382.1.3	0DcK7uxc	HA2	H6N8	ring-necked duck	California
HA1_737	3wGwpHxg	gi_1102254387.1.2	gi_255671384.1	0DcK7uxc	matrix protein 1	H6N8	ring-necked duck	California
HA1_738	3WOQ0oeS	gi_1016574998.1.2	gi_255671384.2	0DcK7uxc	matrix protein 2	H6N8	ring-necked duck	California
HA1_739	3wP7NH1e	gi_1104590573.1.2	gi_255671387.1	0DcK7uxc	neuraminidase	H6N8	ring-necked duck	California
HA1_740	3WVZZaBU	gi_917549409.1.2	gi_255671389.1	0DcK7uxc	nucleocapsid protein	H6N8	ring-necked duck	California
HA1_741	3ww3PGX8	gi_1233676824.1.2	gi_255671391.1	0DcK7uxc	nonstructural protein 1	H6N8	ring-necked duck	California
HA1_742	3x3fZ4OT	gi_78058665.1.2	gi_255671391.2	0DcK7uxc	nuclear export protein	H6N8	ring-necked duck	California
HA1_743	3X4bjIC6	gi_1314817655.1.2	gi_255671394.1	0DcK7uxc	PA-X protein	H6N8	ring-necked duck	California
HA1_744	3XF9B3M3	gi_1102252689.1.2	gi_255671394.2	0DcK7uxc	polymerase PA	H6N8	ring-necked duck	California
HA1_745	3xnIb9pM	gi_498920246.1.2	gi_255671396.1	0DcK7uxc	polymerase PB1	H6N8	ring-necked duck	California
HA1_746	3y2DPc0H	gi_312602899.1.2	gi_255671396.2	0DcK7uxc	PB1-F2 protein	H6N8	ring-necked duck	California
HA1_747	3Y4B8m7l	gi_1005840587.1.2	gi_255671399.1	0DcK7uxc	polymerase PB2	H6N8	ring-necked duck	California
HA1_748	3yb239KN	gi_974988255.1.2	gi_917549690.1	0DfLAjHM	polymerase PB2	H4N6	northern pintail	Alaska
HA1_749	3ye9dcSK	gi_346989782.1.2	gi_917549692.1	0DfLAjHM	polymerase PB1	H4N6	northern pintail	Alaska
HA1_750	3YhXQ4P1	gi_1016776443.1.2	gi_917549692.2	0DfLAjHM	PB1-F2 protein	H4N6	northern pintail	Alaska
HA1_751	3ysGY33e	gi_310704022.1.2	gi_917549695.1	0DfLAjHM	PA-X protein	H4N6	northern pintail	Alaska
HA1_752	3Z1VKD4X	gi_954033497.1.2	gi_917549695.2	0DfLAjHM	polymerase PA	H4N6	northern pintail	Alaska
HA1_753	3Z2sxApM	gi_357396948.1.2	gi_917549698.1	0DfLAjHM	hemagglutinin	H4N6	northern pintail	Alaska
HA1_754	3ZIbWzkW	gi_1273269609.1.2	gi_917549698.1.1	0DfLAjHM	signal peptide	H4N6	northern pintail	Alaska
HA1_755	3zJ9FKN5	gi_632803335.1.2	gi_917549698.1.2	0DfLAjHM	HA1	H4N6	northern pintail	Alaska
HA1_756	3zXBwV3f	gi_459680771.1.2	gi_917549698.1.3	0DfLAjHM	HA2	H4N6	northern pintail	Alaska
HA1_757	405FFm94	gi_346261536.1.2	gi_917549700.1	0DfLAjHM	nucleocapsid protein	H4N6	northern pintail	Alaska
HA1_758	40J92Gcc	gi_1407204217.1.2	gi_917549702.1	0DfLAjHM	neuraminidase	H4N6	northern pintail	Alaska
HA1_759	40pVAG9u	gi_357382622.1.2	gi_917549704.1	0DfLAjHM	matrix protein 1	H4N6	northern pintail	Alaska
HA1_760	40SCcnW9	gi_357380103.1.2	gi_917549704.2	0DfLAjHM	matrix protein 2	H4N6	northern pintail	Alaska
HA1_761	411pjuGq	gi_632804022.1.2	gi_917549707.1	0DfLAjHM	nonstructural protein 1	H4N6	northern pintail	Alaska
HA1_762	41HraZP1	gi_357396450.1.2	gi_917549707.2	0DfLAjHM	nuclear export protein	H4N6	northern pintail	Alaska
HA1_763	41z1WSln	gi_777867516.1.2	gi_423370865.1	0DIxIYcA	hemagglutinin	H6N5	mallard	Alberta
HA1_764	421iCZGh	gi_380868304.1.2	gi_423370865.1.1	0DIxIYcA	signal peptide	H6N5	mallard	Alberta
HA1_765	4277bqUw	gi_516525122.1.2	gi_423370865.1.2	0DIxIYcA	HA1	H6N5	mallard	Alberta
HA1_766	428FAEUM	gi_193805702.1.2	gi_423370865.1.3	0DIxIYcA	HA2	H6N5	mallard	Alberta
HA1_767	429bcnaI	gi_115278384.1.2	gi_423370867.1	0DIxIYcA	matrix protein 1	H6N5	mallard	Alberta
HA1_768	42RzNzok	gi_1344528955.1.2	gi_423370867.2	0DIxIYcA	matrix protein 2	H6N5	mallard	Alberta
HA1_769	43dZvbRZ	gi_440303261.1.2	gi_423370874.1	0DIxIYcA	neuraminidase	H6N5	mallard	Alberta
HA1_770	445qA4AV	gi_954033803.1.2	gi_423370876.1	0DIxIYcA	nucleocapsid protein	H6N5	mallard	Alberta
HA1_771	44B6x1Yg	gi_1421411679.1.2	gi_423370878.1	0DIxIYcA	nonstructural protein 1	H6N5	mallard	Alberta
HA1_772	44INVQhy	gi_1016776608.1.2	gi_423370878.2	0DIxIYcA	nuclear export protein	H6N5	mallard	Alberta
HA1_773	459PT8Cp	gi_755187081.1.2	gi_423370881.1	0DIxIYcA	PA-X protein	H6N5	mallard	Alberta
HA1_774	45jaJs9Q	gi_632803009.1.2	gi_423370881.2	0DIxIYcA	polymerase PA	H6N5	mallard	Alberta
HA1_775	45YPDAC9	gi_1205289737.1.2	gi_423370883.1	0DIxIYcA	polymerase PB1	H6N5	mallard	Alberta
HA1_776	46k7hReC	gi_1039027227.1.2	gi_423370883.2	0DIxIYcA	PB1-F2 protein	H6N5	mallard	Alberta
HA1_777	46PsUVA2	gi_1033657593.1.2	gi_423370886.1	0DIxIYcA	polymerase PB2	H6N5	mallard	Alberta
HA1_778	46SGLfgy	gi_632816492.1.2	gi_82653210.1	0dmpPL32	hemagglutinin	H7N5	mallard duck	ALB
HA1_779	47C7pezx	gi_343970976.1.2	gi_82653210.1.1	0dmpPL32	signal peptide	H7N5	mallard duck	ALB
HA1_780	47KVfMqj	gi_632811716.1.2	gi_82653210.1.2	0dmpPL32	HA1	H7N5	mallard duck	ALB
HA1_781	47Sl4ALw	gi_1027923822.1.2	gi_82653210.1.3	0dmpPL32	HA2	H7N5	mallard duck	ALB
HA1_782	47xbmHlb	gi_976930334.1.2	gi_82653212.1	0dmpPL32	matrix protein 1	H7N5	mallard duck	ALB
HA1_783	48F4Z8qu	gi_953525904.1.2	gi_82653212.2	0dmpPL32	matrix protein 2	H7N5	mallard duck	ALB
HA1_784	48ydAesn	gi_1407202777.1.2	gi_82653215.1	0dmpPL32	neuraminidase	H7N5	mallard duck	ALB
HA1_785	492u7Tfs	gi_965569429.1.2	gi_82653219.1	0dmpPL32	nonstructural protein 1	H7N5	mallard duck	ALB
HA1_786	49UqLjQo	gi_399114229.1.2	gi_82653219.2	0dmpPL32	nuclear export protein	H7N5	mallard duck	ALB
HA1_787	4aB0gr8c	gi_974987815.1.2	gi_82653222.1	0dmpPL32	PA-X protein	H7N5	mallard duck	ALB
HA1_788	4Ajg8KlK	gi_594125102.1.2	gi_82653222.2	0dmpPL32	polymerase PA	H7N5	mallard duck	ALB
HA1_789	4aLfp8kg	gi_745633665.1.2	gi_82653224.1	0dmpPL32	polymerase PB1	H7N5	mallard duck	ALB
HA1_790	4areUILC	gi_1181550065.1.2	gi_82653224.2	0dmpPL32	PB1-F2 protein	H7N5	mallard duck	ALB
HA1_791	4aWAt6PS	gi_498918684.1.2	gi_82653217.1	0dmpPL32	nucleocapsid protein	H7N5	mallard duck	ALB
HA1_792	4AWvMwxR	gi_340541405.1.2	gi_82653227.1	0dmpPL32	polymerase PB2	H7N5	mallard duck	ALB
HA1_793	4b7dJ8Jq	gi_602702214.1.2	gi_403310061.1	0E37opP6	polymerase PB2	H7N1	turkey	Italy
HA1_794	4bG1OIfg	gi_1204531003.1.2	gi_403310063.1	0E37opP6	polymerase PB1	H7N1	turkey	Italy
HA1_795	4BHJXQvN	gi_399114132.1.2	gi_403310063.2	0E37opP6	PB1-F2 protein	H7N1	turkey	Italy
HA1_796	4BIC14m1	gi_1421411527.1.2	gi_403310066.1	0E37opP6	PA-X protein	H7N1	turkey	Italy
HA1_797	4bm9rAgW	gi_620599108.1.2	gi_403310066.2	0E37opP6	polymerase PA	H7N1	turkey	Italy
HA1_798	4BmypUWT	gi_1407201765.1.2	gi_403310068.1	0E37opP6	hemagglutinin	H7N1	turkey	Italy
HA1_799	4BnOZ2NZ	gi_1044982837.1.2	gi_403310068.1.1	0E37opP6	signal peptide	H7N1	turkey	Italy
HA1_800	4bX0sWjL	gi_1102253748.1.2	gi_403310068.1.2	0E37opP6	HA1	H7N1	turkey	Italy
HA1_801	4BZsFJC1	gi_748785346.1.2	gi_403310068.1.3	0E37opP6	HA2	H7N1	turkey	Italy
HA1_802	4c6JUnIY	gi_483383653.1.2	gi_403310070.1	0E37opP6	nucleocapsid protein	H7N1	turkey	Italy
HA1_803	4cA7o831	gi_221329072.1.2	gi_403310072.1	0E37opP6	neuraminidase	H7N1	turkey	Italy
HA1_804	4cGGSzRb	gi_594118638.1.2	gi_403310074.1	0E37opP6	matrix protein 1	H7N1	turkey	Italy
HA1_805	4CJYyyzS	gi_1005838881.1.2	gi_403310074.2	0E37opP6	matrix protein 2	H7N1	turkey	Italy
HA1_806	4CUiTwio	gi_998455639.1.2	gi_403310077.1	0E37opP6	nonstructural protein 1	H7N1	turkey	Italy
HA1_807	4cURKynm	gi_340541234.1.2	gi_403310077.2	0E37opP6	nuclear export protein	H7N1	turkey	Italy
HA1_808	4cwj9cMV	gi_594121552.1.2	gi_974989617.1	0e7kLuLI	hemagglutinin	H16N3	glaucous-winged gull	Southcentral Alaska
HA1_809	4czAZkrF	gi_755189761.1.2	gi_974989617.1.1	0e7kLuLI	signal peptide	H16N3	glaucous-winged gull	Southcentral Alaska
HA1_810	4D495nvw	gi_632806287.1.2	gi_974989617.1.2	0e7kLuLI	HA1	H16N3	glaucous-winged gull	Southcentral Alaska
HA1_811	4d7jaFwM	gi_1191947971.1.2	gi_974989617.1.3	0e7kLuLI	HA2	H16N3	glaucous-winged gull	Southcentral Alaska
HA1_812	4D9lnOpD	gi_498908519.1.2	gi_974989619.1	0e7kLuLI	matrix protein 1	H16N3	glaucous-winged gull	Southcentral Alaska
HA1_813	4dhVg1Eb	gi_380867558.1.2	gi_974989619.2	0e7kLuLI	matrix protein 2	H16N3	glaucous-winged gull	Southcentral Alaska
HA1_814	4DIYFdAL	gi_755190012.1.2	gi_974989622.1	0e7kLuLI	neuraminidase	H16N3	glaucous-winged gull	Southcentral Alaska
HA1_815	4dO9Nk3p	gi_632803942.1.2	gi_974989624.1	0e7kLuLI	nucleocapsid protein	H16N3	glaucous-winged gull	Southcentral Alaska
HA1_816	4edxMpxI	gi_1272599288.1.2	gi_974989626.1	0e7kLuLI	nonstructural protein 1	H16N3	glaucous-winged gull	Southcentral Alaska
HA1_817	4Ehwr0cF	gi_459679699.1.2	gi_974989626.2	0e7kLuLI	nuclear export protein	H16N3	glaucous-winged gull	Southcentral Alaska
HA1_818	4EK7KCoe	gi_1016776420.1.2	gi_974989629.1	0e7kLuLI	PA-X protein	H16N3	glaucous-winged gull	Southcentral Alaska
HA1_819	4eKiHRYy	gi_698321942.1.2	gi_974989629.2	0e7kLuLI	polymerase PA	H16N3	glaucous-winged gull	Southcentral Alaska
HA1_820	4f3pdZHy	gi_633898514.1.2	gi_974989632.1	0e7kLuLI	polymerase PB1	H16N3	glaucous-winged gull	Southcentral Alaska
HA1_821	4f4NVHqO	gi_602704451.1.2	gi_974989632.2	0e7kLuLI	PB1-F2 protein	H16N3	glaucous-winged gull	Southcentral Alaska
HA1_822	4ffSNBgl	gi_1237086077.1.2	gi_974989635.1	0e7kLuLI	polymerase PB2	H16N3	glaucous-winged gull	Southcentral Alaska
HA1_823	4flQ4Abn	gi_1102585104.1.2	gi_633898428.1	0ecYqemm	hemagglutinin	H9N2	chicken	Shanghai
HA1_824	4fN9TOJI	gi_1148883350.1.2	gi_633898428.1.1	0ecYqemm	signal peptide	H9N2	chicken	Shanghai
HA1_825	4g7KhqGv	gi_315422623.1.2	gi_633898428.1.2	0ecYqemm	HA1	H9N2	chicken	Shanghai
HA1_826	4gFUjFoY	gi_1284867559.1.2	gi_633898428.1.3	0ecYqemm	HA2	H9N2	chicken	Shanghai
HA1_827	4GjIr95J	gi_1204529895.1.2	gi_633898430.1	0ecYqemm	matrix protein 1	H9N2	chicken	Shanghai
HA1_828	4GKaWCwh	gi_602704059.1.2	gi_633898430.2	0ecYqemm	matrix protein 2	H9N2	chicken	Shanghai
HA1_829	4GwXiroJ	gi_454290896.1.2	gi_633898433.1	0ecYqemm	neuraminidase	H9N2	chicken	Shanghai
HA1_830	4ha0pKlu	gi_343177822.1.2	gi_633898435.1	0ecYqemm	nucleocapsid protein	H9N2	chicken	Shanghai
HA1_831	4HnPElhJ	gi_1154838699.1.2	gi_633898437.1	0ecYqemm	nonstructural protein 1	H9N2	chicken	Shanghai
HA1_832	4HrtNB6X	gi_755183497.1.2	gi_633898437.2	0ecYqemm	nuclear export protein	H9N2	chicken	Shanghai
HA1_833	4hs2paUO	gi_238627719.1.2	gi_633898440.1	0ecYqemm	PA-X protein	H9N2	chicken	Shanghai
HA1_834	4HTXypPW	gi_454526611.1.2	gi_633898440.2	0ecYqemm	polymerase PA	H9N2	chicken	Shanghai
HA1_835	4i33uFoP	gi_498907697.1.2	gi_633898443.1	0ecYqemm	polymerase PB1	H9N2	chicken	Shanghai
HA1_836	4iCjYeI7	gi_1047209550.1.2	gi_633898443.2	0ecYqemm	PB1-F2 protein	H9N2	chicken	Shanghai
HA1_837	4ijfOmtn	gi_483346657.1.2	gi_633898446.1	0ecYqemm	polymerase PB2	H9N2	chicken	Shanghai
HA1_838	4ImMKLeO	gi_942473303.1.2	gi_1205293253.1	0edaJAwp	polymerase PB1	H16N3	black-headed gull	Netherlands
HA1_839	4IPDFSc3	gi_1181550157.1.2	gi_1205293253.2	0edaJAwp	PB1-F2 protein	H16N3	black-headed gull	Netherlands
HA1_840	4IqdliZL	gi_1410305531.1.2	gi_1205293501.1	0edaJAwp	hemagglutinin	H16N3	black-headed gull	Netherlands
HA1_841	4iWH2sMi	gi_745628608.1.2	gi_1205293501.1.1	0edaJAwp	signal peptide	H16N3	black-headed gull	Netherlands
HA1_842	4JFpBJKk	gi_498916559.1.2	gi_1205293501.1.2	0edaJAwp	HA1	H16N3	black-headed gull	Netherlands
HA1_843	4JJW76W5	gi_1239639953.1.2	gi_1205293501.1.3	0edaJAwp	HA2	H16N3	black-headed gull	Netherlands
HA1_844	4JVpBrHv	gi_968562908.1.2	gi_1205293849.1	0edaJAwp	nonstructural protein 1	H16N3	black-headed gull	Netherlands
HA1_845	4K3pTgK8	gi_1016720977.1.2	gi_1205293849.2	0edaJAwp	nuclear export protein	H16N3	black-headed gull	Netherlands
HA1_846	4Kd6nXv2	gi_1280052392.1.2	gi_1205293866.1	0edaJAwp	matrix protein 1	H16N3	black-headed gull	Netherlands
HA1_847	4Kh0zwMc	gi_589825511.1.2	gi_1205293866.2	0edaJAwp	matrix protein 2	H16N3	black-headed gull	Netherlands
HA1_848	4Kho4GIR	gi_974989086.1.2	gi_1205299633.1	0edaJAwp	PA-X protein	H16N3	black-headed gull	Netherlands
HA1_849	4kIYCpU9	gi_82653141.1.2	gi_1205299633.2	0edaJAwp	polymerase PA	H16N3	black-headed gull	Netherlands
HA1_850	4kN5LrPi	gi_357382603.1.2	gi_1205299921.1	0edaJAwp	nucleocapsid protein	H16N3	black-headed gull	Netherlands
HA1_851	4KT3P5ep	gi_974990240.1.2	gi_1205299991.1	0edaJAwp	polymerase PB2	H16N3	black-headed gull	Netherlands
HA1_852	4kT8mOiE	gi_1233677233.1.2	gi_1205300231.1	0edaJAwp	neuraminidase	H16N3	black-headed gull	Netherlands
HA1_853	4KxkZWN6	gi_823675127.1.2	gi_1102157334.1	0EScTvVB	polymerase PB1	H3N8	mallard duck	Netherlands
HA1_854	4L4U8rcp	gi_1016591931.1.2	gi_1102157334.2	0EScTvVB	PB1-F2 protein	H3N8	mallard duck	Netherlands
HA1_855	4la8WZaL	gi_998455470.1.2	gi_1102252575.1	0EScTvVB	nonstructural protein 1	H3N8	mallard duck	Netherlands
HA1_856	4Lif4Ysd	gi_745628708.1.2	gi_1102252575.2	0EScTvVB	nuclear export protein	H3N8	mallard duck	Netherlands
HA1_857	4LiWkRft	gi_1407204620.1.2	gi_1102252899.1	0EScTvVB	nucleocapsid protein	H3N8	mallard duck	Netherlands
HA1_858	4lR03S5I	gi_1421412730.1.2	gi_1102253467.1	0EScTvVB	hemagglutinin	H3N8	mallard duck	Netherlands
HA1_859	4M4Ieude	gi_1148882956.1.2	gi_1102253467.1.1	0EScTvVB	signal peptide	H3N8	mallard duck	Netherlands
HA1_860	4misShwL	gi_315422889.1.2	gi_1102253467.1.2	0EScTvVB	HA1	H3N8	mallard duck	Netherlands
HA1_861	4mJMnVP2	gi_755186165.1.2	gi_1102253467.1.3	0EScTvVB	HA2	H3N8	mallard duck	Netherlands
HA1_862	4MLLYMPL	gi_1442985155.1.2	gi_1102254138.1	0EScTvVB	matrix protein 1	H3N8	mallard duck	Netherlands
HA1_863	4mN1dAiv	gi_444330706.1.2	gi_1102254138.2	0EScTvVB	matrix protein 2	H3N8	mallard duck	Netherlands
HA1_864	4Mp3ZLsu	gi_968562084.1.2	gi_1102255303.1	0EScTvVB	neuraminidase	H3N8	mallard duck	Netherlands
HA1_865	4mPXPCrq	gi_594125122.1.2	gi_1102255532.1	0EScTvVB	PA-X protein	H3N8	mallard duck	Netherlands
HA1_866	4Mu9VBTS	gi_388595352.1.2	gi_1102255532.2	0EScTvVB	polymerase PA	H3N8	mallard duck	Netherlands
HA1_867	4MXBmWDM	gi_261264381.1.2	gi_1102256869.1	0EScTvVB	polymerase PB2	H3N8	mallard duck	Netherlands
HA1_868	4MYcglDM	gi_1148882157.1.2	gi_459681773.1	0f1JSNlZ	hemagglutinin	H3N8	American black duck	New Brunswick
HA1_869	4NMehOlM	gi_960312115.1.2	gi_459681773.1.1	0f1JSNlZ	signal peptide	H3N8	American black duck	New Brunswick
HA1_870	4Np0UVpr	gi_82652825.1.2	gi_459681773.1.2	0f1JSNlZ	HA1	H3N8	American black duck	New Brunswick
HA1_871	4nyK6noN	gi_594119008.1.2	gi_459681773.1.3	0f1JSNlZ	HA2	H3N8	American black duck	New Brunswick
HA1_872	4O3fDi3Y	gi_755182451.1.2	gi_459681775.1	0f1JSNlZ	matrix protein 1	H3N8	American black duck	New Brunswick
HA1_873	4OKVPtdd	gi_425892432.1a.2	gi_459681775.2	0f1JSNlZ	matrix protein 2	H3N8	American black duck	New Brunswick
HA1_874	4Ompu8gK	gi_1148882442.1.2	gi_459681778.1	0f1JSNlZ	neuraminidase	H3N8	American black duck	New Brunswick
HA1_875	4oyJCaOn	gi_1102257073.1.2	gi_459681780.1	0f1JSNlZ	nucleocapsid protein	H3N8	American black duck	New Brunswick
HA1_876	4OyS65KM	gi_1418447982.1.2	gi_459681782.1	0f1JSNlZ	nonstructural protein 1	H3N8	American black duck	New Brunswick
HA1_877	4p3IcMbA	gi_387912979.1.2	gi_459681782.2	0f1JSNlZ	nuclear export protein	H3N8	American black duck	New Brunswick
HA1_878	4PPHJ9oO	gi_923093558.1.2	gi_459681785.1	0f1JSNlZ	PA-X protein	H3N8	American black duck	New Brunswick
HA1_879	4pPsI66j	gi_655945866.1.2	gi_459681785.2	0f1JSNlZ	polymerase PA	H3N8	American black duck	New Brunswick
HA1_880	4PrXQpYW	gi_633898468.1.2	gi_459681788.1	0f1JSNlZ	polymerase PB1	H3N8	American black duck	New Brunswick
HA1_881	4PTtY3y6	gi_440300534.1.2	gi_459681788.2	0f1JSNlZ	PB1-F2 protein	H3N8	American black duck	New Brunswick
HA1_882	4pv2wnKR	gi_498916947.1.2	gi_459681791.1	0f1JSNlZ	polymerase PB2	H3N8	American black duck	New Brunswick
HA1_883	4pxOg5xe	gi_411433866.1.2	gi_399113333.1	0FHXnhCT	hemagglutinin	H4N6	green-winged teal	New Brunswick
HA1_884	4PY2cxiE	gi_745635719.1.2	gi_399113333.1.1	0FHXnhCT	signal peptide	H4N6	green-winged teal	New Brunswick
HA1_885	4Q14e2sd	gi_444324425.1.2	gi_399113333.1.2	0FHXnhCT	HA1	H4N6	green-winged teal	New Brunswick
HA1_886	4q242a3e	gi_636526618.1.2	gi_399113333.1.3	0FHXnhCT	HA2	H4N6	green-winged teal	New Brunswick
HA1_887	4q9dlPyg	gi_315424582.1.2	gi_399113335.1	0FHXnhCT	matrix protein 1	H4N6	green-winged teal	New Brunswick
HA1_888	4qAeazYZ	gi_1123898676.1.2	gi_399113335.2	0FHXnhCT	matrix protein 2	H4N6	green-winged teal	New Brunswick
HA1_889	4QizhhYN	gi_1039027597.1.2	gi_399113338.1	0FHXnhCT	neuraminidase	H4N6	green-winged teal	New Brunswick
HA1_890	4qrz5r4v	gi_410444972.1.2	gi_399113340.1	0FHXnhCT	nucleocapsid protein	H4N6	green-winged teal	New Brunswick
HA1_891	4qUoJPkj	gi_1280052178.1.2	gi_399113342.1	0FHXnhCT	nonstructural protein 1	H4N6	green-winged teal	New Brunswick
HA1_892	4Qxz2IPa	gi_699979573.1.2	gi_399113342.2	0FHXnhCT	nuclear export protein	H4N6	green-winged teal	New Brunswick
HA1_893	4QZq3FlM	gi_632803458.1.2	gi_399113345.1	0FHXnhCT	PA-X protein	H4N6	green-winged teal	New Brunswick
HA1_894	4R8bweWP	gi_483437560.1.2	gi_399113345.2	0FHXnhCT	polymerase PA	H4N6	green-winged teal	New Brunswick
HA1_895	4RieCYeT	gi_498918262.1.2	gi_399113347.1	0FHXnhCT	polymerase PB1	H4N6	green-winged teal	New Brunswick
HA1_896	4rj2D0QB	gi_1407203397.1.2	gi_399113347.2	0FHXnhCT	PB1-F2 protein	H4N6	green-winged teal	New Brunswick
HA1_897	4RoTJ4jU	gi_459682355.1.2	gi_399113350.1	0FHXnhCT	polymerase PB2	H4N6	green-winged teal	New Brunswick
HA1_898	4RrarZ4G	gi_1016776563.1.2	gi_399113352.1a	0FHXnhCT	putative polymerase PB2, N-terminal	H4N6	green-winged teal	New Brunswick
HA1_899	4RtksJSb	gi_965569575.1.2	gi_399113352.1b	0FHXnhCT	putative polymerase PB2, C-terminal	H4N6	green-winged teal	New Brunswick
HA1_900	4RVgB8aX	gi_425871392.1.2	gi_1421409728.1	0FlIhPwP	hemagglutinin		red knot	Delaware
HA1_901	4RWFJYxu	gi_340539828.1.2	gi_1421409728.1.1	0FlIhPwP	signal peptide		red knot	Delaware
HA1_902	4Sc14ItJ	gi_134044377.1.2	gi_1421409728.1.2	0FlIhPwP	HA1		red knot	Delaware
HA1_903	4ScZ3PRz	gi_195934284.1.2	gi_1421409728.1.3	0FlIhPwP	HA2		red knot	Delaware
HA1_904	4SgZuwA3	gi_78070138.1.2	gi_1421409730.1	0FlIhPwP	matrix protein 1		red knot	Delaware
HA1_905	4sh5lzlU	gi_115289196.1.2	gi_1421409730.2	0FlIhPwP	matrix protein 2		red knot	Delaware
HA1_906	4SHRO6LF	gi_229598397.1.2	gi_1421409733.1	0FlIhPwP	neuraminidase		red knot	Delaware
HA1_907	4sq3SuCC	gi_777862006.1.2	gi_1421409735.1	0FlIhPwP	nucleocapsid protein		red knot	Delaware
HA1_908	4SsWFPiI	gi_954034361.1.2	gi_1421409737.1	0FlIhPwP	nonstructural protein 1		red knot	Delaware
HA1_909	4sweLoPD	gi_1005840627.1.2	gi_1421409737.2	0FlIhPwP	nuclear export protein		red knot	Delaware
HA1_910	4SWXPYXJ	gi_1005817572.1.2	gi_1421409740.1	0FlIhPwP	PA-X protein		red knot	Delaware
HA1_911	4sZzCTfW	gi_326698697.1.2	gi_1421409740.2	0FlIhPwP	polymerase PA		red knot	Delaware
HA1_912	4T6aX1oG	gi_755184867.1.2	gi_1421409743.1	0FlIhPwP	polymerase PB1		red knot	Delaware
HA1_913	4tC3qUWv	gi_483243765.1.2	gi_1421409743.2	0FlIhPwP	PB1-F2 protein		red knot	Delaware
HA1_914	4TDmhnW8	gi_1005840487.1.2	gi_1421409746.1	0FlIhPwP	polymerase PB2		red knot	Delaware
HA1_915	4ttGvkHZ	gi_1360817178.1.2	gi_1104590424.1	0fsAPDyM	polymerase PB2	H4N8	blue-winged teal	Texas
HA1_916	4TUOq9Mu	gi_632804776.1.2	gi_1104590426.1	0fsAPDyM	polymerase PB1	H4N8	blue-winged teal	Texas
HA1_917	4TxCoSF2	gi_1111745729.1.2	gi_1104590426.2	0fsAPDyM	PB1-F2 protein	H4N8	blue-winged teal	Texas
HA1_918	4txR2xBa	gi_777867581.1.2	gi_1104590429.1	0fsAPDyM	PA-X protein	H4N8	blue-winged teal	Texas
HA1_919	4UAiJs1e	gi_1039027454.1.2	gi_1104590429.2	0fsAPDyM	polymerase PA	H4N8	blue-winged teal	Texas
HA1_920	4ubIjX9S	gi_594117947.1.2	gi_1104590432.1	0fsAPDyM	hemagglutinin	H4N8	blue-winged teal	Texas
HA1_921	4udMTou8	gi_345461663.1.2	gi_1104590432.1.1	0fsAPDyM	signal peptide	H4N8	blue-winged teal	Texas
HA1_922	4uIaqofE	gi_82654859.1.2	gi_1104590432.1.2	0fsAPDyM	HA1	H4N8	blue-winged teal	Texas
HA1_923	4uL29b5U	gi_498916471.1.2	gi_1104590432.1.3	0fsAPDyM	HA2	H4N8	blue-winged teal	Texas
HA1_924	4uNtCTzb	gi_960312208.1.2	gi_1104590434.1	0fsAPDyM	nucleocapsid protein	H4N8	blue-winged teal	Texas
HA1_925	4UR7i6bD	gi_1005837646.1.2	gi_1104590436.1	0fsAPDyM	neuraminidase	H4N8	blue-winged teal	Texas
HA1_926	4uuRZ8SE	gi_1016574545.1.2	gi_1104590438.1	0fsAPDyM	matrix protein 1	H4N8	blue-winged teal	Texas
HA1_927	4UV4SBLu	gi_1135436575.1.2	gi_1104590438.2	0fsAPDyM	matrix protein 2	H4N8	blue-winged teal	Texas
HA1_928	4uzuER5K	gi_1344530175.1.2	gi_1104590441.1	0fsAPDyM	nonstructural protein 1	H4N8	blue-winged teal	Texas
HA1_929	4VeVKNtv	gi_343971836.1.2	gi_1104590441.2	0fsAPDyM	nuclear export protein	H4N8	blue-winged teal	Texas
HA1_930	4VgC816D	gi_1052131171.1.2	gi_594118428.1	0g1iOJRp	hemagglutinin	H4N6	mallard	Sweden
HA1_931	4Vgh1umz	gi_632806425.1.2	gi_594118428.1.1	0g1iOJRp	signal peptide	H4N6	mallard	Sweden
HA1_932	4vJpwRRC	gi_228015724.1.2	gi_594118428.1.2	0g1iOJRp	HA1	H4N6	mallard	Sweden
HA1_933	4vNvEDo0	gi_1134426018.1.2	gi_594118428.1.3	0g1iOJRp	HA2	H4N6	mallard	Sweden
HA1_934	4W34LCUG	gi_954034217.1.2	gi_594118430.1	0g1iOJRp	matrix protein 1	H4N6	mallard	Sweden
HA1_935	4wC9Rzap	gi_620599064.1.2	gi_594118430.2	0g1iOJRp	matrix protein 2	H4N6	mallard	Sweden
HA1_936	4WdLAhyE	gi_1344531175.1.2	gi_594118433.1	0g1iOJRp	neuraminidase	H4N6	mallard	Sweden
HA1_937	4wFY6ZLL	gi_1135436717.1.2	gi_594118435.1	0g1iOJRp	nucleocapsid protein	H4N6	mallard	Sweden
HA1_938	4WleF9bw	gi_1344531135.1.2	gi_594118437.1	0g1iOJRp	nonstructural protein 1	H4N6	mallard	Sweden
HA1_939	4wofpXks	gi_1205300030.1.2	gi_594118437.2	0g1iOJRp	nuclear export protein	H4N6	mallard	Sweden
HA1_940	4wqhmpSO	gi_194310545.1.2	gi_594118440.1	0g1iOJRp	PA-X protein	H4N6	mallard	Sweden
HA1_941	4WVhKoxg	gi_498914082.1.2	gi_594118440.2	0g1iOJRp	polymerase PA	H4N6	mallard	Sweden
HA1_942	4XB6ouus	gi_270358705.1.2	gi_594118443.1	0g1iOJRp	polymerase PB1	H4N6	mallard	Sweden
HA1_943	4xBgatzE	gi_670607020.1.2	gi_594118443.2	0g1iOJRp	PB1-F2 protein	H4N6	mallard	Sweden
HA1_944	4xdEsyLG	gi_922059557.1.2	gi_594118446.1	0g1iOJRp	polymerase PB2	H4N6	mallard	Sweden
HA1_945	4xLeunQS	gi_1234111294.1.2	gi_425872627.1	0g5NXsyS	hemagglutinin	H4N6	American black duck	New Brunswick
HA1_946	4XnhKTxd	gi_1104597561.1.2	gi_425872627.1.1	0g5NXsyS	signal peptide	H4N6	American black duck	New Brunswick
HA1_947	4xNi18vq	gi_1016689078.1.2	gi_425872627.1.2	0g5NXsyS	HA1	H4N6	American black duck	New Brunswick
HA1_948	4xsiw9Sm	gi_1102252188.1.2	gi_425872627.1.3	0g5NXsyS	HA2	H4N6	American black duck	New Brunswick
HA1_949	4y6wZFcv	gi_1272598878.1.2	gi_425872629.1	0g5NXsyS	matrix protein 1	H4N6	American black duck	New Brunswick
HA1_950	4Y99dXXb	gi_82623758.1.2	gi_425872629.2	0g5NXsyS	matrix protein 2	H4N6	American black duck	New Brunswick
HA1_951	4yaCOdqn	gi_755183898.1.2	gi_425872632.1	0g5NXsyS	neuraminidase	H4N6	American black duck	New Brunswick
HA1_952	4yxOazL4	gi_380866551.1.2	gi_425872634.1	0g5NXsyS	nucleocapsid protein	H4N6	American black duck	New Brunswick
HA1_953	4z49TMQI	gi_444330637.1.2	gi_425872636.1	0g5NXsyS	nonstructural protein 1	H4N6	American black duck	New Brunswick
HA1_954	4ZKxPekU	gi_594705235.1.2	gi_425872636.2	0g5NXsyS	nuclear export protein	H4N6	American black duck	New Brunswick
HA1_955	4ZNoHxiv	gi_229598416.1.2	gi_425872639.1	0g5NXsyS	PA-X protein	H4N6	American black duck	New Brunswick
HA1_956	4ZoXHe5X	gi_1360817618.1.2	gi_425872639.2	0g5NXsyS	polymerase PA	H4N6	American black duck	New Brunswick
HA1_957	4ZOxmhyv	gi_641454452.1.2	gi_425872641.1	0g5NXsyS	polymerase PB1	H4N6	American black duck	New Brunswick
HA1_958	4ZZfTIh2	gi_1158623453.1.2	gi_425872641.2	0g5NXsyS	PB1-F2 protein	H4N6	American black duck	New Brunswick
HA1_959	503ys98A	gi_968563519.1.2	gi_425872644.1	0g5NXsyS	polymerase PB2	H4N6	American black duck	New Brunswick
HA1_960	50AMlZIA	gi_402695063.1.2	gi_1102154881.1	0GbM2kxw	polymerase PB1	H13N6	black-headed gull	Netherlands
HA1_961	50Arc79L	gi_574455265.1.2	gi_1102154881.2	0GbM2kxw	PB1-F2 protein	H13N6	black-headed gull	Netherlands
HA1_962	50nQ09yj	gi_594125590.1.2	gi_1102252307.1	0GbM2kxw	polymerase PB2	H13N6	black-headed gull	Netherlands
HA1_963	50OABqPy	gi_632804202.1.2	gi_1102252524.1	0GbM2kxw	matrix protein 1	H13N6	black-headed gull	Netherlands
HA1_964	517yunZR	gi_411370045.1.2	gi_1102252524.2	0GbM2kxw	matrix protein 2	H13N6	black-headed gull	Netherlands
HA1_965	51sRLLgw	gi_194310374.1.2	gi_1102253477.1	0GbM2kxw	PA-X protein	H13N6	black-headed gull	Netherlands
HA1_966	52Nk83JF	gi_594121088.1.2	gi_1102253477.2	0GbM2kxw	polymerase PA	H13N6	black-headed gull	Netherlands
HA1_967	52W7mx0p	gi_312603012.1.2	gi_1102255904.1	0GbM2kxw	nonstructural protein 1	H13N6	black-headed gull	Netherlands
HA1_968	53attD8q	gi_1181550575.1.2	gi_1102255904.2	0GbM2kxw	nuclear export protein	H13N6	black-headed gull	Netherlands
HA1_969	53NyNpoR	gi_755188498.1.2	gi_1102256638.1	0GbM2kxw	hemagglutinin	H13N6	black-headed gull	Netherlands
HA1_970	53PkF3Lg	gi_745633720.1.2	gi_1102256638.1.1	0GbM2kxw	signal peptide	H13N6	black-headed gull	Netherlands
HA1_971	53YoDOaS	gi_399113543.1.2	gi_1102256638.1.2	0GbM2kxw	HA1	H13N6	black-headed gull	Netherlands
HA1_972	55EjPRgc	gi_453758078.1.2	gi_1102256638.1.3	0GbM2kxw	HA2	H13N6	black-headed gull	Netherlands
HA1_973	55fuX3mq	gi_1214942488.1.2	gi_1102257381.1	0GbM2kxw	neuraminidase	H13N6	black-headed gull	Netherlands
HA1_974	568zfkCC	gi_453879037.1.2	gi_1102258131.1	0GbM2kxw	nucleocapsid protein	H13N6	black-headed gull	Netherlands
HA1_975	56EIiJtW	gi_1005836115.1.2	gi_620598992.1	0GfzCZHj	hemagglutinin	H5N1	chicken	Bhutan
HA1_976	56v3zUbc	gi_1407203117.1.2	gi_620598992.1.1	0GfzCZHj	signal peptide	H5N1	chicken	Bhutan
HA1_977	56xLPbq2	gi_1134426024.1.2	gi_620598992.1.2	0GfzCZHj	HA1	H5N1	chicken	Bhutan
HA1_978	576Xofx8	gi_632806663.1.2	gi_620598992.1.3	0GfzCZHj	HA2	H5N1	chicken	Bhutan
HA1_979	579USRDj	gi_310704003.1.2	gi_620598994.1	0GfzCZHj	neuraminidase	H5N1	chicken	Bhutan
HA1_980	57gNABhW	gi_1214568960.1.2	gi_1032809546.1	0GfzCZHj	polymerase PB1	H5N1	chicken	Bhutan
HA1_981	57wkLrnh	gi_325052974.1.2	gi_1032809546.2	0GfzCZHj	PB1-F2 protein	H5N1	chicken	Bhutan
HA1_982	57xGpY2W	gi_1240951505.1.2	gi_1032809752.1	0GfzCZHj	PA-X protein	H5N1	chicken	Bhutan
HA1_983	586V6tLr	gi_1205293270.1.2	gi_1032809752.2	0GfzCZHj	polymerase PA	H5N1	chicken	Bhutan
HA1_984	58KuT4E7	gi_1421411181.1.2	gi_1032809791.1	0GfzCZHj	polymerase PB2	H5N1	chicken	Bhutan
HA1_985	58rf1c2l	gi_1205289720.1.2	gi_1032810062.1	0GfzCZHj	nonstructural protein 1	H5N1	chicken	Bhutan
HA1_986	59FcY8Av	gi_1102258582.1.2	gi_1032810062.2	0GfzCZHj	nuclear export protein	H5N1	chicken	Bhutan
HA1_987	59hvuwof	gi_1284868921.1.2	gi_1032810073.1	0GfzCZHj	nucleocapsid protein	H5N1	chicken	Bhutan
HA1_988	59N2GCxI	gi_1204531720.1.2	gi_1032810213.1	0GfzCZHj	matrix protein 1	H5N1	chicken	Bhutan
HA1_989	59zuo8rW	gi_357396227.1.2	gi_1032810213.2	0GfzCZHj	matrix protein 2	H5N1	chicken	Bhutan
HA1_990	5ADliHcZ	gi_1433050649.1.2	gi_1205289809.1	0ggnjACh	hemagglutinin	H16N3	black-headed gull	Netherlands
HA1_991	5AFXyH0u	gi_498908899.1.2	gi_1205289809.1.1	0ggnjACh	signal peptide	H16N3	black-headed gull	Netherlands
HA1_992	5AIRR7sJ	gi_974987795.1.2	gi_1205289809.1.2	0ggnjACh	HA1	H16N3	black-headed gull	Netherlands
HA1_993	5AjHlhQx	gi_632806267.1.2	gi_1205289809.1.3	0ggnjACh	HA2	H16N3	black-headed gull	Netherlands
HA1_994	5aKeNFD0	gi_974987955.1.2	gi_1205289916.1	0ggnjACh	neuraminidase	H16N3	black-headed gull	Netherlands
HA1_995	5apW1BPu	gi_1214654977.1.2	gi_1205290111.1	0ggnjACh	matrix protein 1	H16N3	black-headed gull	Netherlands
HA1_996	5aqtwbEM	gi_454355020.1.2	gi_1205290111.2	0ggnjACh	matrix protein 2	H16N3	black-headed gull	Netherlands
HA1_997	5b0TyzSh	gi_585483901.1.2	gi_1205293533.1	0ggnjACh	polymerase PB2	H16N3	black-headed gull	Netherlands
HA1_998	5BXXlOFX	gi_483416669.1.2	gi_1205296341.1	0ggnjACh	nucleocapsid protein	H16N3	black-headed gull	Netherlands
HA1_999	5C7IfYU4	gi_755178663.1.2	gi_1205298143.1	0ggnjACh	nonstructural protein 1	H16N3	black-headed gull	Netherlands
HA1_1000	5cBzwq6p	gi_310703805.1.2	gi_1205298143.2	0ggnjACh	nuclear export protein	H16N3	black-headed gull	Netherlands
HA1_1001	5CCaOH1Y	gi_1360817418.1.2	gi_1205298274.1	0ggnjACh	PA-X protein	H16N3	black-headed gull	Netherlands
HA1_1002	5chKTfV5	gi_817102351.1.2	gi_1205298274.2	0ggnjACh	polymerase PA	H16N3	black-headed gull	Netherlands
HA1_1003	5cR2PS4I	gi_1205293723.1.2	gi_1205299429.1	0ggnjACh	polymerase PB1	H16N3	black-headed gull	Netherlands
HA1_1004	5CuJIPsn	gi_745631691.1.2	gi_1205299429.2	0ggnjACh	PB1-F2 protein	H16N3	black-headed gull	Netherlands
HA1_1005	5cwchSK7	gi_1205294289.1.2	gi_257123275.1	0GIipyyZ	hemagglutinin	H3N3	mallard	Quebec
HA1_1006	5cwjFZiv	gi_498914182.1.2	gi_257123275.1.1	0GIipyyZ	signal peptide	H3N3	mallard	Quebec
HA1_1007	5Cxvm4Jw	gi_974988777.1.2	gi_257123275.1.2	0GIipyyZ	HA1	H3N3	mallard	Quebec
HA1_1008	5D6Ay55f	gi_483421128.1.2	gi_257123275.1.3	0GIipyyZ	HA2	H3N3	mallard	Quebec
HA1_1009	5D9vueU4	gi_1237085617.1.2	gi_257123277.1	0GIipyyZ	matrix protein 1	H3N3	mallard	Quebec
HA1_1010	5dAXcL6p	gi_483207894.1.2	gi_257123277.2	0GIipyyZ	matrix protein 2	H3N3	mallard	Quebec
HA1_1011	5dpOn8Fs	gi_632804996.1.2	gi_257123280.1	0GIipyyZ	neuraminidase	H3N3	mallard	Quebec
HA1_1012	5DV4R130	gi_340540518.1.2	gi_257123282.1	0GIipyyZ	nucleocapsid protein	H3N3	mallard	Quebec
HA1_1013	5dXaTJ9J	gi_78095742.1.2	gi_257123284.1	0GIipyyZ	nonstructural protein 1	H3N3	mallard	Quebec
HA1_1014	5EBKca0Y	gi_453793461.1.2	gi_257123284.2	0GIipyyZ	nuclear export protein	H3N3	mallard	Quebec
HA1_1015	5EcFVKmr	gi_755183091.1.2	gi_257123287.1	0GIipyyZ	PA-X protein	H3N3	mallard	Quebec
HA1_1016	5ECMIM8u	gi_1237085797.1.2	gi_257123287.2	0GIipyyZ	polymerase PA	H3N3	mallard	Quebec
HA1_1017	5eCZYNZe	gi_1344529535.1.2	gi_257123289.1	0GIipyyZ	polymerase PB1	H3N3	mallard	Quebec
HA1_1018	5EFKA0iS		gi_257123289.2	0GIipyyZ	PB1-F2 protein	H3N3	mallard	Quebec
HA1_1019	5EGhs3MW	gi_1148882382.1.2	gi_257123292.1	0GIipyyZ	polymerase PB2	H3N3	mallard	Quebec
HA1_1020	5Ei43D7W	gi_727361251.1.2	gi_1237086569.1	0gKKbZcy	polymerase PB2	H7N9	chicken	Zhejiang
HA1_1021	5f6re7KC	gi_357382825.1.2	gi_1237086571.1	0gKKbZcy	polymerase PB1	H7N9	chicken	Zhejiang
HA1_1022	5Fe1r9xu	gi_596522909.1.2	gi_1237086571.2	0gKKbZcy	PB1-F2 protein	H7N9	chicken	Zhejiang
HA1_1023	5fJ00fz1	gi_974988195.1.2	gi_1237086574.1	0gKKbZcy	PA-X protein	H7N9	chicken	Zhejiang
HA1_1024	5FU4X5VR	gi_498911426.1.2	gi_1237086574.2	0gKKbZcy	polymerase PA	H7N9	chicken	Zhejiang
HA1_1025	5fVJ4CjW	gi_755181011.1.2	gi_1237086577.1	0gKKbZcy	hemagglutinin	H7N9	chicken	Zhejiang
HA1_1026	5FwzcV4I	gi_425891934.1.2	gi_1237086577.1.1	0gKKbZcy	signal peptide	H7N9	chicken	Zhejiang
HA1_1027	5FYul5hC	gi_1317048622.1.2	gi_1237086577.1.2	0gKKbZcy	HA1	H7N9	chicken	Zhejiang
HA1_1028	5G6X20cE	gi_632805803.1.2	gi_1237086577.1.3	0gKKbZcy	HA2	H7N9	chicken	Zhejiang
HA1_1029	5gawZA0m	gi_498917633.1.2	gi_1237086579.1	0gKKbZcy	nucleocapsid protein	H7N9	chicken	Zhejiang
HA1_1030	5GDIJNXy	gi_1039027258.1.2	gi_1237086581.1	0gKKbZcy	neuraminidase	H7N9	chicken	Zhejiang
HA1_1031	5GGspruD	gi_380873526.1.2	gi_1237086583.1	0gKKbZcy	matrix protein 1	H7N9	chicken	Zhejiang
HA1_1032	5GUoJ6CP	gi_380873293.1.2	gi_1237086583.2	0gKKbZcy	matrix protein 2	H7N9	chicken	Zhejiang
HA1_1033	5h34zMCO	gi_1280964677.1.2	gi_1237086586.1	0gKKbZcy	nonstructural protein 1	H7N9	chicken	Zhejiang
HA1_1034	5HaEPvEk	gi_498919798.1.2	gi_1237086586.2	0gKKbZcy	nuclear export protein	H7N9	chicken	Zhejiang
HA1_1035	5hbzcXYl	gi_444330847.1.2	gi_381144918.1	0gKpqYrq	polymerase PB2	H5N1	chicken	Cambodia
HA1_1036	5Hes6S24	gi_1148883033.1.2	gi_381144920.1	0gKpqYrq	polymerase PB1	H5N1	chicken	Cambodia
HA1_1037	5HmOfVLu	gi_1005840067.1.2	gi_381144920.2	0gKpqYrq	PB1-F2 protein	H5N1	chicken	Cambodia
HA1_1038	5hTDov85	gi_1407206656.1.2	gi_381144923.1	0gKpqYrq	PA-X protein	H5N1	chicken	Cambodia
HA1_1039	5I4OoACy	gi_755182951.1.2	gi_381144923.2	0gKpqYrq	polymerase PA	H5N1	chicken	Cambodia
HA1_1040	5I9gUSMx	gi_1240951243.1.2	gi_381144925.1	0gKpqYrq	hemagglutinin	H5N1	chicken	Cambodia
HA1_1041	5i9wVuP2	gi_498920770.1.2	gi_381144925.1.1	0gKpqYrq	signal peptide	H5N1	chicken	Cambodia
HA1_1042	5IaLTUCN	gi_755189972.1.2	gi_381144925.1.2	0gKpqYrq	HA1	H5N1	chicken	Cambodia
HA1_1043	5IGsbH1o	gi_1148882761.1.2	gi_381144925.1.3	0gKpqYrq	HA2	H5N1	chicken	Cambodia
HA1_1044	5IiY9ZNl	gi_1344530795.1.2	gi_381144927.1	0gKpqYrq	nucleocapsid protein	H5N1	chicken	Cambodia
HA1_1045	5ijLF9CH	gi_602702010.1.2	gi_381144929.1	0gKpqYrq	neuraminidase	H5N1	chicken	Cambodia
HA1_1046	5iWeuZ3e	gi_454158839.1.2	gi_381144931.1	0gKpqYrq	matrix protein 1	H5N1	chicken	Cambodia
HA1_1047	5J4qhD63	gi_1027924400.1.2	gi_381144931.2	0gKpqYrq	matrix protein 2	H5N1	chicken	Cambodia
HA1_1048	5jKp11ij	gi_594120299.1.2	gi_381144934.1	0gKpqYrq	nonstructural protein 1	H5N1	chicken	Cambodia
HA1_1049	5joi8a0T	gi_1109526899.1.2	gi_381144934.2	0gKpqYrq	nuclear export protein	H5N1	chicken	Cambodia
HA1_1050	5JTs4NUW	gi_745636010.1.2	gi_960312278.1	0glEOoXf	hemagglutinin	H5N2	chicken	Wenzhou
HA1_1051	5k2mKXdJ	gi_1120605393.1.2	gi_960312278.1.1	0glEOoXf	signal peptide	H5N2	chicken	Wenzhou
HA1_1052	5KBlmP0t	gi_498907777.1.2	gi_960312278.1.2	0glEOoXf	HA1	H5N2	chicken	Wenzhou
HA1_1053	5kBmcnrH	gi_745630416.1.2	gi_960312278.1.3	0glEOoXf	HA2	H5N2	chicken	Wenzhou
HA1_1054	5KbxpJto	gi_1040718641.1.2	gi_960312280.1	0glEOoXf	matrix protein 1	H5N2	chicken	Wenzhou
HA1_1055	5kBYVZkI	gi_1039027129.1.2	gi_960312280.2	0glEOoXf	matrix protein 2	H5N2	chicken	Wenzhou
HA1_1056	5KcgBHaj	gi_1111247520.1.2	gi_960312283.1	0glEOoXf	neuraminidase	H5N2	chicken	Wenzhou
HA1_1057	5KiinWSt	gi_755181077.1.2	gi_960312285.1	0glEOoXf	nucleocapsid protein	H5N2	chicken	Wenzhou
HA1_1058	5kkT2eRq	gi_1005838467.1.2	gi_960312287.1	0glEOoXf	nonstructural protein 1	H5N2	chicken	Wenzhou
HA1_1059	5KpizeQV	gi_1191947564.1.2	gi_960312287.2	0glEOoXf	nuclear export protein	H5N2	chicken	Wenzhou
HA1_1060	5KT7IZ73	gi_238627192.1.2	gi_960312290.1	0glEOoXf	PA-X protein	H5N2	chicken	Wenzhou
HA1_1061	5l6aVhGP	gi_1016595051.1.2	gi_960312290.2	0glEOoXf	polymerase PA	H5N2	chicken	Wenzhou
HA1_1062	5lm8c4RG	gi_453893624.1.2	gi_960312293.1	0glEOoXf	polymerase PB1	H5N2	chicken	Wenzhou
HA1_1063	5LSalrPU	gi_498908879.1.2	gi_960312293.2	0glEOoXf	PB1-F2 protein	H5N2	chicken	Wenzhou
HA1_1064	5luTKdku	gi_454457183.1.2	gi_960312296.1	0glEOoXf	polymerase PB2	H5N2	chicken	Wenzhou
HA1_1065	5LxV8CLp	gi_1152726306.1.2	gi_380505144.1	0h6Jmpc8	polymerase PB2	H6N6	duck	Hubei
HA1_1066	5m4W1kC1	gi_1039027390.1.2	gi_380505146.1	0h6Jmpc8	polymerase PB1	H6N6	duck	Hubei
HA1_1067	5mAJlEiL	gi_327420588.1.2	gi_380505146.2	0h6Jmpc8	PB1-F2 protein	H6N6	duck	Hubei
HA1_1068	5me5TMuC	gi_78095698.1.2	gi_380505149.1	0h6Jmpc8	PA-X protein	H6N6	duck	Hubei
HA1_1069	5MPVZtiZ	gi_1204531700.1.2	gi_380505149.2	0h6Jmpc8	polymerase PA	H6N6	duck	Hubei
HA1_1070	5MUhbCTX	gi_498908679.1.2	gi_380505151.1	0h6Jmpc8	hemagglutinin	H6N6	duck	Hubei
HA1_1071	5MW1fOUt	gi_380867501.1.2	gi_380505151.1.1	0h6Jmpc8	signal peptide	H6N6	duck	Hubei
HA1_1072	5mwa4amq	gi_1016776241.1.2	gi_380505151.1.2	0h6Jmpc8	HA1	H6N6	duck	Hubei
HA1_1073	5mWSLH5w	gi_745628824.1.2	gi_380505151.1.3	0h6Jmpc8	HA2	H6N6	duck	Hubei
HA1_1074	5NdDqQDs	gi_498921675.1.2	gi_380505153.1	0h6Jmpc8	nucleocapsid protein	H6N6	duck	Hubei
HA1_1075	5nHytYma	gi_483356107.1.2	gi_380505155.1	0h6Jmpc8	neuraminidase	H6N6	duck	Hubei
HA1_1076	5nIzzNoC	gi_594120339.1.2	gi_380505157.1	0h6Jmpc8	matrix protein 1	H6N6	duck	Hubei
HA1_1077	5NpIynmn	gi_1016776094.1.2	gi_380505157.2	0h6Jmpc8	matrix protein 2	H6N6	duck	Hubei
HA1_1078	5NRlmm9C	gi_1102256684.1.2	gi_380505160.1	0h6Jmpc8	nonstructural protein 1	H6N6	duck	Hubei
HA1_1079	5o6v1q5L	gi_498917995.1.2	gi_380505160.2	0h6Jmpc8	nuclear export protein	H6N6	duck	Hubei
HA1_1080	5odK1QO1	gi_1375986944.1.2	gi_459679559.1	0HEx13QT	hemagglutinin	H1N3	ring-billed gull	Quebec
HA1_1081	5OKoUqtT	gi_380866171.1.2	gi_459679559.1.1	0HEx13QT	signal peptide	H1N3	ring-billed gull	Quebec
HA1_1082	5ooSYaLL	gi_357382759.1.2	gi_459679559.1.2	0HEx13QT	HA1	H1N3	ring-billed gull	Quebec
HA1_1083	5OpOUL7Q	gi_1407203957.1.2	gi_459679559.1.3	0HEx13QT	HA2	H1N3	ring-billed gull	Quebec
HA1_1084	5OU0iIos	gi_357382984.1.2	gi_459679561.1	0HEx13QT	matrix protein 1	H1N3	ring-billed gull	Quebec
HA1_1085	5p7WpADi	gi_1318009354.1.2	gi_459679561.2	0HEx13QT	matrix protein 2	H1N3	ring-billed gull	Quebec
HA1_1086	5pbJeFzx	gi_1214714305.1.2	gi_459679564.1	0HEx13QT	neuraminidase	H1N3	ring-billed gull	Quebec
HA1_1087	5PQ60caO	gi_498921735.1.2	gi_459679566.1	0HEx13QT	nucleocapsid protein	H1N3	ring-billed gull	Quebec
HA1_1088	5PrITfjz	gi_498919313.1.2	gi_459679568.1	0HEx13QT	nonstructural protein 1	H1N3	ring-billed gull	Quebec
HA1_1089	5PuNq319	gi_444329457.1.2	gi_459679568.2	0HEx13QT	nuclear export protein	H1N3	ring-billed gull	Quebec
HA1_1090	5PwLo5hP	gi_1418448208.1.2	gi_459679571.1	0HEx13QT	PA-X protein	H1N3	ring-billed gull	Quebec
HA1_1091	5q0WKpPR	gi_1102585064.1.2	gi_459679571.2	0HEx13QT	polymerase PA	H1N3	ring-billed gull	Quebec
HA1_1092	5Qef9I8R	gi_206748289.1.2	gi_459679574.1	0HEx13QT	polymerase PB1	H1N3	ring-billed gull	Quebec
HA1_1093	5qIjjVGX	gi_454267937.1.2	gi_459679574.2	0HEx13QT	PB1-F2 protein	H1N3	ring-billed gull	Quebec
HA1_1094	5QKi5dwi	gi_965568846.1.2	gi_459679577.1	0HEx13QT	polymerase PB2	H1N3	ring-billed gull	Quebec
HA1_1095	5QpwpwRL	gi_1410306731.1.2	gi_974987310.1	0HfDwL2H	hemagglutinin	H16N3	glaucous-winged gull	Southcentral Alaska
HA1_1096	5qrzgU3f	gi_78059342.1.2	gi_974987310.1.1	0HfDwL2H	signal peptide	H16N3	glaucous-winged gull	Southcentral Alaska
HA1_1097	5qX2M2kh	gi_1407204037.1.2	gi_974987310.1.2	0HfDwL2H	HA1	H16N3	glaucous-winged gull	Southcentral Alaska
HA1_1098	5qYg64Kl	gi_312681941.1.2	gi_974987310.1.3	0HfDwL2H	HA2	H16N3	glaucous-winged gull	Southcentral Alaska
HA1_1099	5QZMQGss	gi_755180751.1.2	gi_974987312.1	0HfDwL2H	matrix protein 1	H16N3	glaucous-winged gull	Southcentral Alaska
HA1_1100	5QZvvlEm	gi_459680075.1.2	gi_974987312.2	0HfDwL2H	matrix protein 2	H16N3	glaucous-winged gull	Southcentral Alaska
HA1_1101	5r3coOtL	gi_1442986457.1.2	gi_974987315.1	0HfDwL2H	neuraminidase	H16N3	glaucous-winged gull	Southcentral Alaska
HA1_1102	5RBm5vvg	gi_297305921.1.2	gi_974987317.1	0HfDwL2H	nucleocapsid protein	H16N3	glaucous-winged gull	Southcentral Alaska
HA1_1103	5rFxR4UW	gi_594123097.1.2	gi_974987319.1	0HfDwL2H	nonstructural protein 1	H16N3	glaucous-winged gull	Southcentral Alaska
HA1_1104	5rg2beWb	gi_755187526.1.2	gi_974987319.2	0HfDwL2H	nuclear export protein	H16N3	glaucous-winged gull	Southcentral Alaska
HA1_1105	5Rj6nf3u	gi_1205293415.1.2	gi_974987322.1	0HfDwL2H	PA-X protein	H16N3	glaucous-winged gull	Southcentral Alaska
HA1_1106	5RkUDCdX	gi_755181037.1.2	gi_974987322.2	0HfDwL2H	polymerase PA	H16N3	glaucous-winged gull	Southcentral Alaska
HA1_1107	5rOYe1PP	gi_310703526.1.2	gi_974987325.1	0HfDwL2H	polymerase PB1	H16N3	glaucous-winged gull	Southcentral Alaska
HA1_1108	5ruzIvEC	gi_584461341.1.2	gi_974987325.2	0HfDwL2H	PB1-F2 protein	H16N3	glaucous-winged gull	Southcentral Alaska
HA1_1109	5SI8mB9U	gi_745630636.1.2	gi_974987328.1	0HfDwL2H	polymerase PB2	H16N3	glaucous-winged gull	Southcentral Alaska
HA1_1110	5SJvw1ur	gi_454422182.1.2	gi_453738433.1	0hhfU3WD	hemagglutinin	H4N6	northern shoveler	Interior Alaska
HA1_1111	5sktHxik	gi_1233676844.1.2	gi_453738433.1.1	0hhfU3WD	signal peptide	H4N6	northern shoveler	Interior Alaska
HA1_1112	5SQWPS3f	gi_1240950831.1.2	gi_453738433.1.2	0hhfU3WD	HA1	H4N6	northern shoveler	Interior Alaska
HA1_1113	5sURRTrs	gi_632804482.1.2	gi_453738433.1.3	0hhfU3WD	HA2	H4N6	northern shoveler	Interior Alaska
HA1_1114	5SZMg5vr	gi_399114113.1.2	gi_453738435.1	0hhfU3WD	matrix protein 1	H4N6	northern shoveler	Interior Alaska
HA1_1115	5tc03qLT	gi_1293099358.1.2	gi_453738435.2	0hhfU3WD	matrix protein 2	H4N6	northern shoveler	Interior Alaska
HA1_1116	5TCHZQsv	gi_134044970.1.2	gi_453738450.1	0hhfU3WD	neuraminidase	H4N6	northern shoveler	Interior Alaska
HA1_1117	5TmkTQY4	gi_459681270.1.2	gi_453738458.1	0hhfU3WD	nucleocapsid protein	H4N6	northern shoveler	Interior Alaska
HA1_1118	5TPe7bTO	gi_766553615.1.2	gi_453738470.1	0hhfU3WD	nonstructural protein 1	H4N6	northern shoveler	Interior Alaska
HA1_1119	5Tqg3uOp	gi_1375986878.1.2	gi_453738470.2	0hhfU3WD	nuclear export protein	H4N6	northern shoveler	Interior Alaska
HA1_1120	5TrFo3c4	gi_1052138314.1.2	gi_453738476.1	0hhfU3WD	PA-X protein	H4N6	northern shoveler	Interior Alaska
HA1_1121	5u0WKE3P	gi_315451877.1.2	gi_453738476.2	0hhfU3WD	polymerase PA	H4N6	northern shoveler	Interior Alaska
HA1_1122	5UAUdvxq	gi_641454909.1.2	gi_453738487.1	0hhfU3WD	polymerase PB1	H4N6	northern shoveler	Interior Alaska
HA1_1123	5Uj1GvMn	gi_1016863880.1.2	gi_453738487.2	0hhfU3WD	PB1-F2 protein	H4N6	northern shoveler	Interior Alaska
HA1_1124	5uLpGOUh	gi_454212718.1.2	gi_453738502.1	0hhfU3WD	polymerase PB2	H4N6	northern shoveler	Interior Alaska
HA1_1125	5Ung8IGn	gi_602702915.1.2	gi_1317048710.1	0HMhWszQ	polymerase PB2	H10N8	duck	Mongolia
HA1_1126	5urSilVb	gi_1016591911.1.2	gi_1317048712.1	0HMhWszQ	polymerase PB1	H10N8	duck	Mongolia
HA1_1127	5USUQ1BO	gi_817361342.1.2	gi_1317048712.2	0HMhWszQ	PB1-F2 protein	H10N8	duck	Mongolia
HA1_1128	5uWlqiFK	gi_1205294388.1.2	gi_1317048715.1	0HMhWszQ	PA-X protein	H10N8	duck	Mongolia
HA1_1129	5uxsH9Aa	gi_632803598.1.2	gi_1317048715.2	0HMhWszQ	polymerase PA	H10N8	duck	Mongolia
HA1_1130	5UyWaGti	gi_1150481768.1.2	gi_1317048717.1	0HMhWszQ	hemagglutinin	H10N8	duck	Mongolia
HA1_1131	5v4tYPno	gi_229598851.1.2	gi_1317048717.1.1	0HMhWszQ	signal peptide	H10N8	duck	Mongolia
HA1_1132	5vaedUGC	gi_602704975.1.2	gi_1317048717.1.2	0HMhWszQ	HA1	H10N8	duck	Mongolia
HA1_1133	5VDBPyqo	gi_386643515.1.2	gi_1317048717.1.3	0HMhWszQ	HA2	H10N8	duck	Mongolia
HA1_1134	5VH0fsV7	gi_380868624.1.2	gi_1317048719.1	0HMhWszQ	nucleocapsid protein	H10N8	duck	Mongolia
HA1_1135	5VoIsvXC	gi_1284867769.1.2	gi_1317048721.1	0HMhWszQ	neuraminidase	H10N8	duck	Mongolia
HA1_1136	5W1bUeTJ	gi_755186288.1.2	gi_1317048723.1	0HMhWszQ	matrix protein 1	H10N8	duck	Mongolia
HA1_1137	5WKOMEU3	gi_602705179.1.2	gi_1317048723.2	0HMhWszQ	matrix protein 2	H10N8	duck	Mongolia
HA1_1138	5wOHFl0V	gi_985806715.1.2	gi_1317048726.1	0HMhWszQ	nonstructural protein 1	H10N8	duck	Mongolia
HA1_1139	5WTxOap9	gi_78058722.1.2	gi_1317048726.2	0HMhWszQ	nuclear export protein	H10N8	duck	Mongolia
HA1_1140	5x6klJox	gi_745631991.1.2	gi_357380190.1	0hxmT3Hj	hemagglutinin	mixed	sanderling	Delaware Bay
HA1_1141	5XcL7ubV	gi_340540426.1.2	gi_357380190.1.1	0hxmT3Hj	signal peptide	mixed	sanderling	Delaware Bay
HA1_1142	5xcOYWWs	gi_1150481293.1.2	gi_357380190.1.2	0hxmT3Hj	HA1	mixed	sanderling	Delaware Bay
HA1_1143	5Xfqt7zX	gi_594119601.1.2	gi_357380190.1.3	0hxmT3Hj	HA2	mixed	sanderling	Delaware Bay
HA1_1144	5xky7ecK	gi_1104590600.1.2	gi_357380192.1	0hxmT3Hj	hemagglutinin	mixed	sanderling	Delaware Bay
HA1_1145	5Y8u4s7V	gi_1033657612.1.2	gi_357380192.1.1	0hxmT3Hj	signal peptide	mixed	sanderling	Delaware Bay
HA1_1146	5YGfrbMo	gi_1102254509.1.2	gi_357380192.1.2	0hxmT3Hj	HA1	mixed	sanderling	Delaware Bay
HA1_1147	5YjJdcK0	gi_1104590690.1.2	gi_357380192.1.3	0hxmT3Hj	HA2	mixed	sanderling	Delaware Bay
HA1_1148	5ylMTXaQ	gi_459679679.1.2	gi_357380194.1	0hxmT3Hj	matrix protein 1	mixed	sanderling	Delaware Bay
HA1_1149	5Yp3AcTC	gi_498919618.1.2	gi_357380194.2	0hxmT3Hj	matrix protein 2	mixed	sanderling	Delaware Bay
HA1_1150	5ySzSWFx	gi_632806583.1.2	gi_357380197.1	0hxmT3Hj	neuraminidase	mixed	sanderling	Delaware Bay
HA1_1151	5Yv9fHqg	gi_745634763.1.2	gi_357380201.1	0hxmT3Hj	nucleocapsid protein	mixed	sanderling	Delaware Bay
HA1_1152	5YwIL8Ak	gi_1407204940.1.2	gi_357380203.1	0hxmT3Hj	nucleocapsid protein	mixed	sanderling	Delaware Bay
HA1_1153	5YWpfdqw	gi_498920790.1.2	gi_357380205.1	0hxmT3Hj	nonstructural protein 1	mixed	sanderling	Delaware Bay
HA1_1154	5ZAltfnY	gi_391886319.1.2	gi_357380205.2	0hxmT3Hj	nuclear export protein	mixed	sanderling	Delaware Bay
HA1_1155	5zaq2XLq	gi_392718165.1.2	gi_357380208.1	0hxmT3Hj	PA-X protein	mixed	sanderling	Delaware Bay
HA1_1156	5zbIswg8	gi_1332564033.1.2	gi_357380208.2	0hxmT3Hj	polymerase PA	mixed	sanderling	Delaware Bay
HA1_1157	5zEZk0v3	gi_594124486.1.2	gi_357380210.1	0hxmT3Hj	PA-X protein	mixed	sanderling	Delaware Bay
HA1_1158	5zJwhouZ	gi_1284866976.1.2	gi_357380210.2	0hxmT3Hj	polymerase PA	mixed	sanderling	Delaware Bay
HA1_1159	5zmxvwOz	gi_755178643.1.2	gi_357380212.1	0hxmT3Hj	polymerase PB1	mixed	sanderling	Delaware Bay
HA1_1160	5zMZiJ7M	gi_954034001.1.2	gi_357380212.2	0hxmT3Hj	PB1-F2 protein	mixed	sanderling	Delaware Bay
HA1_1161	5zr7S2gj	gi_954033623.1.2	gi_357380215.1	0hxmT3Hj	polymerase PB1	mixed	sanderling	Delaware Bay
HA1_1162	5zXGYeX5	gi_1284867148.1.2	gi_357380215.2	0hxmT3Hj	PB1-F2 protein	mixed	sanderling	Delaware Bay
HA1_1163	5ZXGYSPl	gi_1237086617.1.2	gi_357380218.1	0hxmT3Hj	polymerase PB2	mixed	sanderling	Delaware Bay
HA1_1164	60BBwVLH	gi_1344530675.1.2	gi_357380220.1	0hxmT3Hj	polymerase PB2	mixed	sanderling	Delaware Bay
HA1_1165	61P1S67p	gi_333609720.1.2	gi_584461703.1	0hXNDkof	polymerase PB2	H5N2	chicken	Taiwan
HA1_1166	62cVlxBO	gi_399113657.1.2	gi_584461705.1	0hXNDkof	polymerase PB1	H5N2	chicken	Taiwan
HA1_1167	62t3Ro9z	gi_328943087.1.2	gi_584461705.2	0hXNDkof	PB1-F2 protein	H5N2	chicken	Taiwan
HA1_1168	62WBVS5w	gi_1005837916.1.2	gi_584461708.1	0hXNDkof	PA-X protein	H5N2	chicken	Taiwan
HA1_1169	62wdB0rO	gi_1421411981.1.2	gi_584461708.2	0hXNDkof	polymerase PA	H5N2	chicken	Taiwan
HA1_1170	62WeaWEJ	gi_755178299.1.2	gi_584461711.1	0hXNDkof	hemagglutinin	H5N2	chicken	Taiwan
HA1_1171	6353hm2W	gi_755187283.1.2	gi_584461711.1.1	0hXNDkof	signal peptide	H5N2	chicken	Taiwan
HA1_1172	63cAL74K	gi_440385973.1.2	gi_584461711.1.2	0hXNDkof	HA1	H5N2	chicken	Taiwan
HA1_1173	63m368nF	gi_95116839.1.2	gi_584461711.1.3	0hXNDkof	HA2	H5N2	chicken	Taiwan
HA1_1174	63mp1cdJ	gi_1407201200.1.2	gi_584461713.1	0hXNDkof	nucleocapsid protein	H5N2	chicken	Taiwan
HA1_1175	63RcwtzZ	gi_1005817652.1.2	gi_584461715.1	0hXNDkof	neuraminidase	H5N2	chicken	Taiwan
HA1_1176	642Sj4Pk	gi_844311695.1.2	gi_584461717.1	0hXNDkof	matrix protein 1	H5N2	chicken	Taiwan
HA1_1177	64CIo4Lg	gi_1005840147.1.2	gi_584461717.2	0hXNDkof	matrix protein 2	H5N2	chicken	Taiwan
HA1_1178	64Xg7MCj	gi_1111247595.1.2	gi_584461720.1	0hXNDkof	nonstructural protein 1	H5N2	chicken	Taiwan
HA1_1179	64yg8JwW	gi_1237085497.1.2	gi_584461720.2	0hXNDkof	nuclear export protein	H5N2	chicken	Taiwan
HA1_1180	6549rB89	gi_1240950916.1.2	gi_454601989.1	0hynwJsb	hemagglutinin	H1N9	mallard	Alberta
HA1_1181	65kpyzTA	gi_78058741.1.2	gi_454601989.1.1	0hynwJsb	signal peptide	H1N9	mallard	Alberta
HA1_1182	65rTo3lD	gi_1040461321.1.2	gi_454601989.1.2	0hynwJsb	HA1	H1N9	mallard	Alberta
HA1_1183	65TP7uv8	gi_1032810604.1.2	gi_454601989.1.3	0hynwJsb	HA2	H1N9	mallard	Alberta
HA1_1184	66XTJ0jL	gi_655916547.1.2	gi_454602001.1	0hynwJsb	matrix protein 1	H1N9	mallard	Alberta
HA1_1185	66Z55N2J	gi_755183620.1.2	gi_454602001.2	0hynwJsb	matrix protein 2	H1N9	mallard	Alberta
HA1_1186	6745HPxf	gi_554503805.1.2	gi_454602015.1	0hynwJsb	neuraminidase	H1N9	mallard	Alberta
HA1_1187	67gAVGKf	gi_745632611.1.2	gi_454602031.1	0hynwJsb	nucleocapsid protein	H1N9	mallard	Alberta
HA1_1188	68E6Ri5Y	gi_1005836837.1.2	gi_454602045.1	0hynwJsb	nonstructural protein 1	H1N9	mallard	Alberta
HA1_1189	68FJmUMa	gi_971493827.1.2	gi_454602045.2	0hynwJsb	nuclear export protein	H1N9	mallard	Alberta
HA1_1190	68oCXj0p	gi_444331296.1.2	gi_454602060.1	0hynwJsb	PA-X protein	H1N9	mallard	Alberta
HA1_1191	68yiBADs	gi_1344530315.1.2	gi_454602060.2	0hynwJsb	polymerase PA	H1N9	mallard	Alberta
HA1_1192	69CL41MS	gi_261264457.1.2	gi_454602074.1	0hynwJsb	polymerase PB1	H1N9	mallard	Alberta
HA1_1193	69R525OZ	gi_632815758.1.2	gi_454602074.2	0hynwJsb	PB1-F2 protein	H1N9	mallard	Alberta
HA1_1194	69Xh1uy6	gi_755188110.1.2	gi_454602091.1	0hynwJsb	polymerase PB2	H1N9	mallard	Alberta
HA1_1195	69XTxPhG	gi_453880535.1.2	gi_380868183.1	0I253HIO	polymerase PB2	H6N2	duck	Shantou
HA1_1196	6A6goZXl	gi_1191947560.1.2	gi_380868185.1	0I253HIO	polymerase PB1	H6N2	duck	Shantou
HA1_1197	6AB0HMCa	gi_754294926.1.2	gi_380868185.2	0I253HIO	PB1-F2 protein	H6N2	duck	Shantou
HA1_1198	6AGRZnYp	gi_632804362.1.2	gi_380868188.1	0I253HIO	PA-X protein	H6N2	duck	Shantou
HA1_1199	6alkoqFk	gi_325910990.1.2	gi_380868188.2	0I253HIO	polymerase PA	H6N2	duck	Shantou
HA1_1200	6aOlcBK5	gi_755188062.1.2	gi_380868190.1	0I253HIO	hemagglutinin	H6N2	duck	Shantou
HA1_1201	6beapwZ5	gi_498919253.1.2	gi_380868190.1.1	0I253HIO	signal peptide	H6N2	duck	Shantou
HA1_1202	6bgkCfhX	gi_1109526619.1.2	gi_380868190.1.2	0I253HIO	HA1	H6N2	duck	Shantou
HA1_1203	6bnrRmFN	gi_411383130.1.2	gi_380868190.1.3	0I253HIO	HA2	H6N2	duck	Shantou
HA1_1204	6Br0IKrC	gi_155016976.1.2	gi_380868192.1	0I253HIO	nucleocapsid protein	H6N2	duck	Shantou
HA1_1205	6Bu2u4pg	gi_1407204500.1.2	gi_380868194.1	0I253HIO	neuraminidase	H6N2	duck	Shantou
HA1_1206	6bxtf8Dv	gi_584461631.1.2	gi_380868196.1	0I253HIO	matrix protein 1	H6N2	duck	Shantou
HA1_1207	6c36IkPQ	gi_1009090359.1.2	gi_380868196.2	0I253HIO	matrix protein 2	H6N2	duck	Shantou
HA1_1208	6CattLpe	gi_444326494.1.2	gi_380868199.1	0I253HIO	nonstructural protein 1	H6N2	duck	Shantou
HA1_1209	6CBG4Rn1	gi_357381316.1.2	gi_380868199.2	0I253HIO	nuclear export protein	H6N2	duck	Shantou
HA1_1210	6CcJnEiG	gi_312740171.1.2	gi_425871696.1	0I8xbUr2	hemagglutinin	H4N6	American black duck	New Brunswick
HA1_1211	6cMEmfRa	gi_1016863760.1.2	gi_425871696.1.1	0I8xbUr2	signal peptide	H4N6	American black duck	New Brunswick
HA1_1212	6CQeT82C	gi_817249642.1.2	gi_425871696.1.2	0I8xbUr2	HA1	H4N6	American black duck	New Brunswick
HA1_1213	6CS8zXh3	gi_498915360.1.2	gi_425871696.1.3	0I8xbUr2	HA2	H4N6	American black duck	New Brunswick
HA1_1214	6D2KbPUn	gi_115344527.1.2	gi_425871698.1	0I8xbUr2	matrix protein 1	H4N6	American black duck	New Brunswick
HA1_1215	6d4cuIhm	gi_1421410428.1.2	gi_425871698.2	0I8xbUr2	matrix protein 2	H4N6	American black duck	New Brunswick
HA1_1216	6DBPJjyZ	gi_1005838527.1.2	gi_425871701.1	0I8xbUr2	neuraminidase	H4N6	American black duck	New Brunswick
HA1_1217	6dm2uigJ	gi_755180815.1.2	gi_425871703.1	0I8xbUr2	nucleocapsid protein	H4N6	American black duck	New Brunswick
HA1_1218	6DmZROzl	gi_1421410876.1.2	gi_425871705.1	0I8xbUr2	nonstructural protein 1	H4N6	American black duck	New Brunswick
HA1_1219	6DyzYmHp	gi_585484516.1.2	gi_425871705.2	0I8xbUr2	nuclear export protein	H4N6	American black duck	New Brunswick
HA1_1220	6e8PrCE8	gi_454033042.1.2	gi_425871708.1	0I8xbUr2	PA-X protein	H4N6	American black duck	New Brunswick
HA1_1221	6e8YttjE	gi_632815898.1.2	gi_425871708.2	0I8xbUr2	polymerase PA	H4N6	American black duck	New Brunswick
HA1_1222	6eBLXt5R	gi_596521356.1.2	gi_425871710.1	0I8xbUr2	polymerase PB1	H4N6	American black duck	New Brunswick
HA1_1223	6emYzRen	gi_1242858640.1.2	gi_425871710.2	0I8xbUr2	PB1-F2 protein	H4N6	American black duck	New Brunswick
HA1_1224	6ewxciwK	gi_483275476.1.2	gi_425871713.1	0I8xbUr2	polymerase PB2	H4N6	American black duck	New Brunswick
HA1_1225	6f3qgut3	gi_357396647.1.2	gi_589824978.1	0IMkRTMy	nonstructural protein 1	H9N2	chicken	Henan
HA1_1226	6FCNcKci	gi_1433048983.1.2	gi_589824978.2	0IMkRTMy	nuclear export protein	H9N2	chicken	Henan
HA1_1227	6fGBnKfv	gi_1220118897.1.2	gi_589825011.1	0IMkRTMy	PA-X protein	H9N2	chicken	Henan
HA1_1228	6fJvHa5x	gi_954034811.1.2	gi_589825011.2	0IMkRTMy	polymerase PA	H9N2	chicken	Henan
HA1_1229	6FLkoZtk	gi_998152124.1.2	gi_589825043.1	0IMkRTMy	polymerase PB1	H9N2	chicken	Henan
HA1_1230	6FLqEyBh	gi_1421412790.1.2	gi_589825043.2	0IMkRTMy	PB1-F2 protein	H9N2	chicken	Henan
HA1_1231	6fQGIWJT	gi_1102256332.1.2	gi_589825077.1	0IMkRTMy	polymerase PB2	H9N2	chicken	Henan
HA1_1232	6FqrPlVS	gi_594120708.1.2	gi_589825499.1	0IMkRTMy	hemagglutinin	H9N2	chicken	Henan
HA1_1233	6frPdX7M	gi_269826130.1.2	gi_589825499.1.1	0IMkRTMy	signal peptide	H9N2	chicken	Henan
HA1_1234	6fSRSgpF	gi_1442986464.1.2	gi_589825499.1.2	0IMkRTMy	HA1	H9N2	chicken	Henan
HA1_1235	6FTHUrVR	gi_1407204400.1.2	gi_589825499.1.3	0IMkRTMy	HA2	H9N2	chicken	Henan
HA1_1236	6fWveULN	gi_528313528.1.2	gi_589825523.1	0IMkRTMy	matrix protein 1	H9N2	chicken	Henan
HA1_1237	6GDXzdZa	gi_498920568.1.2	gi_589825523.2	0IMkRTMy	matrix protein 2	H9N2	chicken	Henan
HA1_1238	6gFdovu7	gi_1005817674.1.2	gi_589825557.1	0IMkRTMy	neuraminidase	H9N2	chicken	Henan
HA1_1239	6gjHF319	gi_399113999.1.2	gi_589825581.1	0IMkRTMy	nucleocapsid protein	H9N2	chicken	Henan
HA1_1240	6Gs19XAW	gi_404351947.1.2	gi_315422535.1	0iugLOAv	hemagglutinin	H10N5	mallard	Interior Alaska
HA1_1241	6GvrcgVR	gi_82653688.1.2	gi_315422535.1.1	0iugLOAv	signal peptide	H10N5	mallard	Interior Alaska
HA1_1242	6gXUKciE	gi_120433622.1.2	gi_315422535.1.2	0iugLOAv	HA1	H10N5	mallard	Interior Alaska
HA1_1243	6GyE7pcU	gi_1016776261.1.2	gi_315422535.1.3	0iugLOAv	HA2	H10N5	mallard	Interior Alaska
HA1_1244	6h3RLSaV	gi_968564372.1.2	gi_315422537.1	0iugLOAv	matrix protein 1	H10N5	mallard	Interior Alaska
HA1_1245	6h7bArt4	gi_1407206081.1.2	gi_315422537.2	0iugLOAv	matrix protein 2	H10N5	mallard	Interior Alaska
HA1_1246	6HAw6uhD	gi_454560850.1.2	gi_315422540.1	0iugLOAv	neuraminidase	H10N5	mallard	Interior Alaska
HA1_1247	6HdxC8hW	gi_632803882.1.2	gi_315422542.1	0iugLOAv	nucleocapsid protein	H10N5	mallard	Interior Alaska
HA1_1248	6HFgai68	gi_498918302.1.2	gi_315422544.1	0iugLOAv	nonstructural protein 1	H10N5	mallard	Interior Alaska
HA1_1249	6hirhNfZ	gi_745635063.1.2	gi_315422544.2	0iugLOAv	nuclear export protein	H10N5	mallard	Interior Alaska
HA1_1250	6hndPvqu	gi_594125610.1.2	gi_315422547.1	0iugLOAv	PA-X protein	H10N5	mallard	Interior Alaska
HA1_1251	6howdvvO	gi_469517289.1.2	gi_315422547.2	0iugLOAv	polymerase PA	H10N5	mallard	Interior Alaska
HA1_1252	6hT023cU	gi_594124526.1.2	gi_315422549.1	0iugLOAv	polymerase PB1	H10N5	mallard	Interior Alaska
HA1_1253	6htY3gIX	gi_1208327606.1.2	gi_315422549.2	0iugLOAv	PB1-F2 protein	H10N5	mallard	Interior Alaska
HA1_1254	6hUixftP	gi_78093498.1.2	gi_315422552.1	0iugLOAv	polymerase PB2	H10N5	mallard	Interior Alaska
HA1_1255	6hzfAPhT	gi_315450877.1.2	gi_82653881.1	0iZf0Lm2	hemagglutinin	H10N7	mallard duck	ALB
HA1_1256	6iaNlHyb	gi_974989717.1.2	gi_82653881.1.1	0iZf0Lm2	signal peptide	H10N7	mallard duck	ALB
HA1_1257	6idmLZKC	gi_425871361.1.2	gi_82653881.1.2	0iZf0Lm2	HA1	H10N7	mallard duck	ALB
HA1_1258	6IQhKX8v	gi_594118875.1.2	gi_82653881.1.3	0iZf0Lm2	HA2	H10N7	mallard duck	ALB
HA1_1259	6IXqabMm	gi_379318878.1.2	gi_82653883.1	0iZf0Lm2	matrix protein 1	H10N7	mallard duck	ALB
HA1_1260	6j8EVl31	gi_1102253697.1.2	gi_82653883.2	0iZf0Lm2	matrix protein 2	H10N7	mallard duck	ALB
HA1_1261	6kB8c8pA	gi_343177841.1.2	gi_82653886.1	0iZf0Lm2	neuraminidase	H10N7	mallard duck	ALB
HA1_1262	6kF0OqK9	gi_380868228.1.2	gi_82653888.1	0iZf0Lm2	nucleocapsid protein	H10N7	mallard duck	ALB
HA1_1263	6kFDnraG	gi_411433066.1.2	gi_82653890.1	0iZf0Lm2	nonstructural protein 1	H10N7	mallard duck	ALB
HA1_1264	6KGRgl6S	gi_974988335.1.2	gi_82653890.2	0iZf0Lm2	nuclear export protein	H10N7	mallard duck	ALB
HA1_1265	6kRjhwYs	gi_1293099320.1.2	gi_82653893.1	0iZf0Lm2	PA-X protein	H10N7	mallard duck	ALB
HA1_1266	6KWi1qd4	gi_974989980.1.2	gi_82653893.2	0iZf0Lm2	polymerase PA	H10N7	mallard duck	ALB
HA1_1267	6L4RyylB	gi_745629836.1.2	gi_82653895.1	0iZf0Lm2	polymerase PB1	H10N7	mallard duck	ALB
HA1_1268	6lES7QhV	gi_632803922.1.2	gi_82653895.2	0iZf0Lm2	PB1-F2 protein	H10N7	mallard duck	ALB
HA1_1269	6lLAcd81	gi_310698914.1.2	gi_82653898.1	0iZf0Lm2	polymerase PB2	H10N7	mallard duck	ALB
HA1_1270	6LLVkNa4	gi_1047209709.1.2	gi_453956307.1	0jEKX05F	hemagglutinin	mixed	red knot	New Jersey
HA1_1271	6lmla08Y	gi_1158623091.1.2	gi_453956307.1.1	0jEKX05F	signal peptide	mixed	red knot	New Jersey
HA1_1272	6lMSxlvm	gi_1205298984.1.2	gi_453956307.1.2	0jEKX05F	HA1	mixed	red knot	New Jersey
HA1_1273	6lteOysV	gi_926464032.1.2	gi_453956307.1.3	0jEKX05F	HA2	mixed	red knot	New Jersey
HA1_1274	6M2f2sMY	gi_1047209080.1.2	gi_453956316.1	0jEKX05F	hemagglutinin	mixed	red knot	New Jersey
HA1_1275	6mG8lUMw	gi_974987550.1.2	gi_453956316.1.1	0jEKX05F	signal peptide	mixed	red knot	New Jersey
HA1_1276	6MkvWrfN	gi_115289158.1.2	gi_453956316.1.2	0jEKX05F	HA1	mixed	red knot	New Jersey
HA1_1277	6MPdyYHl	gi_817117285.1.2	gi_453956316.1.3	0jEKX05F	HA2	mixed	red knot	New Jersey
HA1_1278	6mpYiC37	gi_1016575018.1.2	gi_453956323.1	0jEKX05F	matrix protein 1	mixed	red knot	New Jersey
HA1_1279	6mRwAFYU	gi_444355608.1.2	gi_453956323.2	0jEKX05F	matrix protein 2	mixed	red knot	New Jersey
HA1_1280	6n8Nc3JO	gi_483368910.1.2	gi_453956328.1	0jEKX05F	matrix protein 1	mixed	red knot	New Jersey
HA1_1281	6NDPzrRw	gi_485085766.1.2	gi_453956328.2	0jEKX05F	matrix protein 2	mixed	red knot	New Jersey
HA1_1282	6NhQgYTd	gi_727361305.1.2	gi_453956340.1	0jEKX05F	neuraminidase	mixed	red knot	New Jersey
HA1_1283	6nQHj2Uc	gi_1284869040.1.2	gi_453956347.1	0jEKX05F	nucleocapsid protein	mixed	red knot	New Jersey
HA1_1284	6NV4RbXo	gi_1233677376.1.2	gi_453956353.1	0jEKX05F	nonstructural protein 1	mixed	red knot	New Jersey
HA1_1285	6o46gn0n	gi_632805216.1.2	gi_453956353.2	0jEKX05F	nuclear export protein	mixed	red knot	New Jersey
HA1_1286	6oHBNbgu	gi_620598944.1.2	gi_453956361.1	0jEKX05F	PA-X protein	mixed	red knot	New Jersey
HA1_1287	6OPxqCiD	gi_1407206610.1.2	gi_453956361.2	0jEKX05F	polymerase PA	mixed	red knot	New Jersey
HA1_1288	6oV7THwJ	gi_1433050032.1.2	gi_453956370.1	0jEKX05F	polymerase PB1	mixed	red knot	New Jersey
HA1_1289	6oyz8lL5	gi_745632231.1.2	gi_453956370.2	0jEKX05F	PB1-F2 protein	mixed	red knot	New Jersey
HA1_1290	6P5zEIfK	gi_498915925.1.2	gi_453956374.1a	0jEKX05F	putative polymerase PB2, N-terminal	mixed	red knot	New Jersey
HA1_1291	6PjHOa1M	gi_340539809.1.2	gi_453956374.1b	0jEKX05F	putative polymerase PB2, C-terminal	mixed	red knot	New Jersey
HA1_1292	6PnMSnjM	gi_755184637.1.2	gi_453956385.1	0jEKX05F	polymerase PB2	mixed	red knot	New Jersey
HA1_1293	6POitYP0	gi_1047209687.1.2	gi_425872342.1	0JGOemiD	hemagglutinin	H3N8	mallard	New Brunswick
HA1_1294	6pV4rhzH	gi_851882669.1.2	gi_425872342.1.1	0JGOemiD	signal peptide	H3N8	mallard	New Brunswick
HA1_1295	6QjR7sFr	gi_1016729779.1.2	gi_425872342.1.2	0JGOemiD	HA1	H3N8	mallard	New Brunswick
HA1_1296	6qLtxlxa	gi_1240951221.1.2	gi_425872342.1.3	0JGOemiD	HA2	H3N8	mallard	New Brunswick
HA1_1297	6QPn6b9T	gi_357422458.1.2	gi_425872344.1	0JGOemiD	matrix protein 1	H3N8	mallard	New Brunswick
HA1_1298	6qTJfwiD	gi_453718781.1a.2	gi_425872344.2	0JGOemiD	matrix protein 2	H3N8	mallard	New Brunswick
HA1_1299	6qUOOAPa	gi_440285444.1.2	gi_425872347.1	0JGOemiD	neuraminidase	H3N8	mallard	New Brunswick
HA1_1300	6qvB3Bu9	gi_1407205164.1.2	gi_425872349.1	0JGOemiD	nucleocapsid protein	H3N8	mallard	New Brunswick
HA1_1301	6QyHDu40	gi_820238163.1.2	gi_425872351.1	0JGOemiD	nonstructural protein 1	H3N8	mallard	New Brunswick
HA1_1302	6rdgcieI	gi_1007893109.1.2	gi_425872351.2	0JGOemiD	nuclear export protein	H3N8	mallard	New Brunswick
HA1_1303	6RGlzDah	gi_1150480909.1.2	gi_425872354.1	0JGOemiD	PA-X protein	H3N8	mallard	New Brunswick
HA1_1304	6RVxC6dP	gi_974988135.1.2	gi_425872354.2	0JGOemiD	polymerase PA	H3N8	mallard	New Brunswick
HA1_1305	6RxcpO1t	gi_1123900650.1.2	gi_425872356.1	0JGOemiD	polymerase PB1	H3N8	mallard	New Brunswick
HA1_1306	6rzbD7mN	gi_1005837205.1.2	gi_425872356.2	0JGOemiD	PB1-F2 protein	H3N8	mallard	New Brunswick
HA1_1307	6s502dsB	gi_745631496.1.2	gi_425872359.1	0JGOemiD	polymerase PB2	H3N8	mallard	New Brunswick
HA1_1308	6slPh6L8	gi_315422661.1.2	gi_755188230.1	0jnLGHAj	polymerase PB2	H7N9	chicken	Jiangxi
HA1_1309	6snyY1c0	gi_1148883250.1.2	gi_755188232.1	0jnLGHAj	polymerase PB1	H7N9	chicken	Jiangxi
HA1_1310	6sPL0ryW	gi_516525459.1.2	gi_755188232.2	0jnLGHAj	PB1-F2 protein	H7N9	chicken	Jiangxi
HA1_1311	6StqYefG	gi_777867606.1.2	gi_755188235.1	0jnLGHAj	PA-X protein	H7N9	chicken	Jiangxi
HA1_1312	6sXiJTxC	gi_974987715.1.2	gi_755188235.2	0jnLGHAj	polymerase PA	H7N9	chicken	Jiangxi
HA1_1313	6t0GyFLP	gi_1005835360.1.2	gi_755188238.1	0jnLGHAj	hemagglutinin	H7N9	chicken	Jiangxi
HA1_1314	6T1ZQosc	gi_255707003.1.2	gi_755188238.1.1	0jnLGHAj	signal peptide	H7N9	chicken	Jiangxi
HA1_1315	6tbzRIMN	gi_113901228.1.2	gi_755188238.1.2	0jnLGHAj	HA1	H7N9	chicken	Jiangxi
HA1_1316	6TfoneNB	gi_1234110926.1.2	gi_755188238.1.3	0jnLGHAj	HA2	H7N9	chicken	Jiangxi
HA1_1317	6tiVQt6X	gi_942473849.1.2	gi_755188240.1	0jnLGHAj	nucleocapsid protein	H7N9	chicken	Jiangxi
HA1_1318	6tMtbvyd	gi_1016599822.1.2	gi_755188242.1	0jnLGHAj	neuraminidase	H7N9	chicken	Jiangxi
HA1_1319	6TVoypzx	gi_498907337.1.2	gi_755188244.1	0jnLGHAj	matrix protein 1	H7N9	chicken	Jiangxi
HA1_1320	6TvTUtQu	gi_1123899135.1.2	gi_755188244.2	0jnLGHAj	matrix protein 2	H7N9	chicken	Jiangxi
HA1_1321	6uF1lgQN	gi_453798094.1.2	gi_755188247.1	0jnLGHAj	nonstructural protein 1	H7N9	chicken	Jiangxi
HA1_1322	6Uhlj6YA	gi_1214568884.1.2	gi_755188247.2	0jnLGHAj	nuclear export protein	H7N9	chicken	Jiangxi
HA1_1323	6ukj7dR3	gi_528915830.1.2	gi_730044456.1	0JpA9GdP	polymerase PB2	H5N2	duck	Vietnam
HA1_1324	6UKygh8z	gi_1214654761.1.2	gi_730044458.1	0JpA9GdP	polymerase PB1	H5N2	duck	Vietnam
HA1_1325	6uRCtMzB	gi_1344527895.1.2	gi_730044458.2	0JpA9GdP	PB1-F2 protein	H5N2	duck	Vietnam
HA1_1326	6UsMAdTY	gi_545609403.1.2	gi_730044461.1	0JpA9GdP	PA-X protein	H5N2	duck	Vietnam
HA1_1327	6V6REYvx	gi_594125919.1.2	gi_730044461.2	0JpA9GdP	polymerase PA	H5N2	duck	Vietnam
HA1_1328	6ViLaxBR	gi_1102257795.1.2	gi_730044464.1	0JpA9GdP	hemagglutinin	H5N2	duck	Vietnam
HA1_1329	6VsMgyCp	gi_745629199.1.2	gi_730044464.1.1	0JpA9GdP	signal peptide	H5N2	duck	Vietnam
HA1_1330	6vypuhop	gi_1016575079.1.2	gi_730044464.1.2	0JpA9GdP	HA1	H5N2	duck	Vietnam
HA1_1331	6vzweBve	gi_745629339.1.2	gi_730044464.1.3	0JpA9GdP	HA2	H5N2	duck	Vietnam
HA1_1332	6waGVqGj	gi_1123900503.1.2	gi_730044466.1	0JpA9GdP	nucleocapsid protein	H5N2	duck	Vietnam
HA1_1333	6wAVwfTo	gi_1005839903.1.2	gi_730044468.1	0JpA9GdP	neuraminidase	H5N2	duck	Vietnam
HA1_1334	6WBB0TbO	gi_564125076.1.2	gi_730044470.1	0JpA9GdP	matrix protein 1	H5N2	duck	Vietnam
HA1_1335	6WbpeY43	gi_115278071.1.2	gi_730044470.2	0JpA9GdP	matrix protein 2	H5N2	duck	Vietnam
HA1_1336	6WgG9j56	gi_755180040.1.2	gi_730044473.1	0JpA9GdP	nonstructural protein 1	H5N2	duck	Vietnam
HA1_1337	6WGRwiUi	gi_1421409959.1.2	gi_730044473.2	0JpA9GdP	nuclear export protein	H5N2	duck	Vietnam
HA1_1338	6wNVm5Cc	gi_498918887.1.2	gi_1104597635.1	0jqRCpzM	polymerase PB2	H7N7	blue-winged teal	Lousiana
HA1_1339	6WoUT481	gi_684694492.1.2	gi_1104597637.1	0jqRCpzM	polymerase PB1	H7N7	blue-winged teal	Lousiana
HA1_1340	6wvaQ8Dv	gi_1237085597.1.2	gi_1104597637.2	0jqRCpzM	PB1-F2 protein	H7N7	blue-winged teal	Lousiana
HA1_1341	6wVowRB4	gi_357395028.1.2	gi_1104597640.1	0jqRCpzM	PA-X protein	H7N7	blue-winged teal	Lousiana
HA1_1342	6wvxzSh8	gi_974990200.1.2	gi_1104597640.2	0jqRCpzM	polymerase PA	H7N7	blue-winged teal	Lousiana
HA1_1343	6wZPZEIL	gi_1205298791.1.2	gi_1104597643.1	0jqRCpzM	hemagglutinin	H7N7	blue-winged teal	Lousiana
HA1_1344	6x0rzcOd	gi_1005817620.1.2	gi_1104597643.1.1	0jqRCpzM	signal peptide	H7N7	blue-winged teal	Lousiana
HA1_1345	6XCrvzQr	gi_594123324.1.2	gi_1104597643.1.2	0jqRCpzM	HA1	H7N7	blue-winged teal	Lousiana
HA1_1346	6XERqR3I	gi_453790192.1.2	gi_1104597643.1.3	0jqRCpzM	HA2	H7N7	blue-winged teal	Lousiana
HA1_1347	6Xi6JptE	gi_1102252561.1.2	gi_1104597645.1	0jqRCpzM	nucleocapsid protein	H7N7	blue-winged teal	Lousiana
HA1_1348	6XJgNkDj	gi_1205290249.1.2	gi_1104597647.1	0jqRCpzM	neuraminidase	H7N7	blue-winged teal	Lousiana
HA1_1349	6xK7RHrC	gi_344189412.1.2	gi_1104597649.1	0jqRCpzM	matrix protein 1	H7N7	blue-winged teal	Lousiana
HA1_1350	6XLfrCBQ	gi_307634061.1.2	gi_1104597649.2	0jqRCpzM	matrix protein 2	H7N7	blue-winged teal	Lousiana
HA1_1351	6xXi957U	gi_602702609.1.2	gi_1104597652.1	0jqRCpzM	nonstructural protein 1	H7N7	blue-winged teal	Lousiana
HA1_1352	6XYxIajZ	gi_1407202101.1.2	gi_1104597652.2	0jqRCpzM	nuclear export protein	H7N7	blue-winged teal	Lousiana
HA1_1353	6y7qBMLd	gi_755182411.1.2	gi_755179968.1	0jU5iNSe	polymerase PB2	H7N7	duck	Huzhou
HA1_1354	6zcSFW8q	gi_402695234.1.2	gi_755179970.1	0jU5iNSe	polymerase PB1	H7N7	duck	Huzhou
HA1_1355	6ZzJmY8S	gi_1005840767.1.2	gi_755179970.2	0jU5iNSe	PB1-F2 protein	H7N7	duck	Huzhou
HA1_1356	70nKxLpr	gi_968562502.1.2	gi_755179973.1	0jU5iNSe	PA-X protein	H7N7	duck	Huzhou
HA1_1357	70uzOx24	gi_1237085837.1.2	gi_755179973.2	0jU5iNSe	polymerase PA	H7N7	duck	Huzhou
HA1_1358	70zFtDRv	gi_347665343.1.2	gi_755179976.1	0jU5iNSe	hemagglutinin	H7N7	duck	Huzhou
HA1_1359	715wIFzL	gi_1016776199.1.2	gi_755179976.1.1	0jU5iNSe	signal peptide	H7N7	duck	Huzhou
HA1_1360	71D7JswB	gi_343978448.1.2	gi_755179976.1.2	0jU5iNSe	HA1	H7N7	duck	Huzhou
HA1_1361	71Kfgc3R	gi_1005836435.1.2	gi_755179976.1.3	0jU5iNSe	HA2	H7N7	duck	Huzhou
HA1_1362	71MwI8H5	gi_596517218.1.2	gi_755179978.1	0jU5iNSe	nucleocapsid protein	H7N7	duck	Huzhou
HA1_1363	71NdR2tV	gi_453994552.1.2	gi_755179980.1	0jU5iNSe	neuraminidase	H7N7	duck	Huzhou
HA1_1364	71Te61kp	gi_670606900.1.2	gi_755179982.1	0jU5iNSe	matrix protein 1	H7N7	duck	Huzhou
HA1_1365	72Ehyo85	gi_442774806.1.2	gi_755179982.2	0jU5iNSe	matrix protein 2	H7N7	duck	Huzhou
HA1_1366	72LeEbAq	gi_328878320.1.2	gi_755179985.1	0jU5iNSe	nonstructural protein 1	H7N7	duck	Huzhou
HA1_1367	72nYAVX0	gi_589825289.1.2	gi_755179985.2	0jU5iNSe	nuclear export protein	H7N7	duck	Huzhou
HA1_1368	73b6Mhz0	gi_357397344.1.2	gi_755182603.1	0JXVt6ee	polymerase PB2	H7N9	chicken	Jiangxi
HA1_1369	73fsOMPh	gi_1005837581.1.2	gi_755182605.1	0JXVt6ee	polymerase PB1	H7N9	chicken	Jiangxi
HA1_1370	73Ls2BZy	gi_1044983815.1.2	gi_755182605.2	0JXVt6ee	PB1-F2 protein	H7N9	chicken	Jiangxi
HA1_1371	73O2nWGy	gi_1421410976.1.2	gi_755182608.1	0JXVt6ee	PA-X protein	H7N9	chicken	Jiangxi
HA1_1372	73UlJjzP	gi_498917007.1.2	gi_755182608.2	0JXVt6ee	polymerase PA	H7N9	chicken	Jiangxi
HA1_1373	73Vl3moP	gi_499064460.1.2	gi_755182611.1	0JXVt6ee	hemagglutinin	H7N9	chicken	Jiangxi
HA1_1374	743fthWs	gi_444329322.1.2	gi_755182611.1.1	0JXVt6ee	signal peptide	H7N9	chicken	Jiangxi
HA1_1375	746fd2YO	gi_498908280.1.2	gi_755182611.1.2	0JXVt6ee	HA1	H7N9	chicken	Jiangxi
HA1_1376	74AwMtY1	gi_1410305311.1.2	gi_755182611.1.3	0JXVt6ee	HA2	H7N9	chicken	Jiangxi
HA1_1377	74U3KQB9	gi_1204530592.1.2	gi_755182613.1	0JXVt6ee	nucleocapsid protein	H7N9	chicken	Jiangxi
HA1_1378	75n5Ojsw	gi_1005839843.1.2	gi_755182615.1	0JXVt6ee	neuraminidase	H7N9	chicken	Jiangxi
HA1_1379	75qBMqps	gi_968562021.1.2	gi_755182617.1	0JXVt6ee	matrix protein 1	H7N9	chicken	Jiangxi
HA1_1380	75wfBzFE	gi_1360817538.1.2	gi_755182617.2	0JXVt6ee	matrix protein 2	H7N9	chicken	Jiangxi
HA1_1381	75zCSFfe	gi_655945959.1.2	gi_755182620.1	0JXVt6ee	nonstructural protein 1	H7N9	chicken	Jiangxi
HA1_1382	75zqM4Lx	gi_1120603743.1.2	gi_755182620.2	0JXVt6ee	nuclear export protein	H7N9	chicken	Jiangxi
HA1_1383	775yCXxH	gi_755189290.1.2	gi_1148883741.1	0k5BaSMC	polymerase PB2	H7N3	ruddy turnstone	New Jersey
HA1_1384	77pZiUp0	gi_1005817616.1.2	gi_1148883743.1	0k5BaSMC	polymerase PB1	H7N3	ruddy turnstone	New Jersey
HA1_1385	77S9acDx	gi_755184677.1.2	gi_1148883743.2	0k5BaSMC	PB1-F2 protein	H7N3	ruddy turnstone	New Jersey
HA1_1386	786DuB12	gi_1016582127.1.2	gi_1148883746.1	0k5BaSMC	PA-X protein	H7N3	ruddy turnstone	New Jersey
HA1_1387	78fvdk0C	gi_758371294.1.2	gi_1148883746.2	0k5BaSMC	polymerase PA	H7N3	ruddy turnstone	New Jersey
HA1_1388	78NFVRzc	gi_340542676.1.2	gi_1148883749.1	0k5BaSMC	hemagglutinin	H7N3	ruddy turnstone	New Jersey
HA1_1389	78uv0krg	gi_399114210.1.2	gi_1148883749.1.1	0k5BaSMC	signal peptide	H7N3	ruddy turnstone	New Jersey
HA1_1390	794M7sKq	gi_1205290203.1.2	gi_1148883749.1.2	0k5BaSMC	HA1	H7N3	ruddy turnstone	New Jersey
HA1_1391	7993mZ69	gi_261264115.1.2	gi_1148883749.1.3	0k5BaSMC	HA2	H7N3	ruddy turnstone	New Jersey
HA1_1392	79o2H3Ly	gi_954172292.1.2	gi_1148883751.1	0k5BaSMC	nucleocapsid protein	H7N3	ruddy turnstone	New Jersey
HA1_1393	7AaMll5C	gi_340542400.1.2	gi_1148883753.1	0k5BaSMC	neuraminidase	H7N3	ruddy turnstone	New Jersey
HA1_1394	7Aje2eoH	gi_954033749.1.2	gi_1148883755.1	0k5BaSMC	matrix protein 1	H7N3	ruddy turnstone	New Jersey
HA1_1395	7ajPIA69	gi_632803049.1.2	gi_1148883755.2	0k5BaSMC	matrix protein 2	H7N3	ruddy turnstone	New Jersey
HA1_1396	7aWtABF6	gi_1386871773.1.2	gi_1148883758.1	0k5BaSMC	nonstructural protein 1	H7N3	ruddy turnstone	New Jersey
HA1_1397	7AXfL6PG	gi_1148881819.1.2	gi_1148883758.2	0k5BaSMC	nuclear export protein	H7N3	ruddy turnstone	New Jersey
HA1_1398	7aXtjwOk	gi_266634704.1.2	gi_1237085309.1	0KF9VCi1	polymerase PB2	H7N9	chicken	Fujian
HA1_1399	7bEOuOyD	gi_814550636.1.2	gi_1237085311.1	0KF9VCi1	polymerase PB1	H7N9	chicken	Fujian
HA1_1400	7bG93rc7	gi_844311911.1.2	gi_1237085311.2	0KF9VCi1	PB1-F2 protein	H7N9	chicken	Fujian
HA1_1401	7BR0Z3cK	gi_1204530772.1.2	gi_1237085314.1	0KF9VCi1	PA-X protein	H7N9	chicken	Fujian
HA1_1402	7bXbZ7Cn	gi_1005839161.1.2	gi_1237085314.2	0KF9VCi1	polymerase PA	H7N9	chicken	Fujian
HA1_1403	7cbYzSo9	gi_138395390.1.2	gi_1237085317.1	0KF9VCi1	hemagglutinin	H7N9	chicken	Fujian
HA1_1404	7cEUlOoI	gi_602702969.1.2	gi_1237085317.1.1	0KF9VCi1	signal peptide	H7N9	chicken	Fujian
HA1_1405	7CF4csQw	gi_1005837348.1.2	gi_1237085317.1.2	0KF9VCi1	HA1	H7N9	chicken	Fujian
HA1_1406	7CFvh4IO	gi_766553613.1.2	gi_1237085317.1.3	0KF9VCi1	HA2	H7N9	chicken	Fujian
HA1_1407	7COjilbW	gi_1410305111.1.2	gi_1237085319.1	0KF9VCi1	nucleocapsid protein	H7N9	chicken	Fujian
HA1_1408	7cpEpQKb	gi_483258646.1.2	gi_1237085321.1	0KF9VCi1	neuraminidase	H7N9	chicken	Fujian
HA1_1409	7cSMm6DG	gi_1384890091.1.2	gi_1237085323.1	0KF9VCi1	matrix protein 1	H7N9	chicken	Fujian
HA1_1410	7dfIDuf3	gi_632803233.1.2	gi_1237085323.2	0KF9VCi1	matrix protein 2	H7N9	chicken	Fujian
HA1_1411	7DqqM0EZ	gi_310704317.1.2	gi_1237085326.1	0KF9VCi1	nonstructural protein 1	H7N9	chicken	Fujian
HA1_1412	7Dw52pnk	gi_1214942228.1.2	gi_1237085326.2	0KF9VCi1	nuclear export protein	H7N9	chicken	Fujian
HA1_1413	7Dy3TvP6	gi_1433050809.1.2	gi_755190054.1	0koOG1ZK	polymerase PB2	mixed	chicken	Jiangxi
HA1_1414	7e8CcUOa	gi_425873599.1.2	gi_755190056.1	0koOG1ZK	polymerase PB1	mixed	chicken	Jiangxi
HA1_1415	7EAOiUCo	gi_1005817604.1.2	gi_755190056.2	0koOG1ZK	PB1-F2 protein	mixed	chicken	Jiangxi
HA1_1416	7EBpEPXZ	gi_1039027029.1.2	gi_755190059.1	0koOG1ZK	PA-X protein	mixed	chicken	Jiangxi
HA1_1417	7eF49v2g	gi_1027926114.1.2	gi_755190059.2	0koOG1ZK	polymerase PA	mixed	chicken	Jiangxi
HA1_1418	7egpXFT4	gi_594124626.1.2	gi_755190062.1	0koOG1ZK	hemagglutinin	mixed	chicken	Jiangxi
HA1_1419	7EP9WIIP	gi_386656037.1.2	gi_755190062.1.1	0koOG1ZK	signal peptide	mixed	chicken	Jiangxi
HA1_1420	7ev0yaaR	gi_1284867356.1.2	gi_755190062.1.2	0koOG1ZK	HA1	mixed	chicken	Jiangxi
HA1_1421	7eVNd6To	gi_1016598331.1.2	gi_755190062.1.3	0koOG1ZK	HA2	mixed	chicken	Jiangxi
HA1_1422	7F9OC8RZ	gi_1005840707.1.2	gi_755190064.1	0koOG1ZK	nucleocapsid protein	mixed	chicken	Jiangxi
HA1_1423	7G0u4sjl	gi_1102256088.1.2	gi_755190066.1	0koOG1ZK	neuraminidase	mixed	chicken	Jiangxi
HA1_1424	7GCrMZoc	gi_1407203897.1.2	gi_755190068.1	0koOG1ZK	neuraminidase	mixed	chicken	Jiangxi
HA1_1425	7Gfu0ABV	gi_1241186523.1.2	gi_755190070.1	0koOG1ZK	matrix protein 1	mixed	chicken	Jiangxi
HA1_1426	7gHHr1cA	gi_468398588.1.2	gi_755190070.2	0koOG1ZK	matrix protein 2	mixed	chicken	Jiangxi
HA1_1427	7gHneQuf	gi_333609724.1.2	gi_755190073.1	0koOG1ZK	nonstructural protein 1	mixed	chicken	Jiangxi
HA1_1428	7gHPeFv5	gi_209978325.1.2	gi_755190073.2	0koOG1ZK	nuclear export protein	mixed	chicken	Jiangxi
HA1_1429	7gslCLE0	gi_380866095.1.2	gi_312736152.1	0KS1b73B	hemagglutinin	H4N6	northern pintail	Interior Alaska
HA1_1430	7GZbWAhI	gi_1205284454.1.2	gi_312736152.1.1	0KS1b73B	signal peptide	H4N6	northern pintail	Interior Alaska
HA1_1431	7hCZ80iz	gi_1007893071.1.2	gi_312736152.1.2	0KS1b73B	HA1	H4N6	northern pintail	Interior Alaska
HA1_1432	7hfBr64c	gi_483285398.1.2	gi_312736152.1.3	0KS1b73B	HA2	H4N6	northern pintail	Interior Alaska
HA1_1433	7hgpYrZt	gi_942473450.1.2	gi_312736154.1	0KS1b73B	matrix protein 1	H4N6	northern pintail	Interior Alaska
HA1_1434	7IeHD4cC	gi_1104597009.1.2	gi_312736154.2	0KS1b73B	matrix protein 2	H4N6	northern pintail	Interior Alaska
HA1_1435	7ig8Bn6X	gi_78070048.1.2	gi_312736157.1	0KS1b73B	neuraminidase	H4N6	northern pintail	Interior Alaska
HA1_1436	7IJGbKsU	gi_321272358.1.2	gi_312736159.1	0KS1b73B	nucleocapsid protein	H4N6	northern pintail	Interior Alaska
HA1_1437	7iTT2Vhr	gi_112787526.1.2	gi_312736161.1	0KS1b73B	nonstructural protein 1	H4N6	northern pintail	Interior Alaska
HA1_1438	7IuafQq5	gi_498916271.1.2	gi_312736161.2	0KS1b73B	nuclear export protein	H4N6	northern pintail	Interior Alaska
HA1_1439	7j22LGcu	gi_498918484.1.2	gi_312736164.1	0KS1b73B	PA-X protein	H4N6	northern pintail	Interior Alaska
HA1_1440	7j2FkcAo	gi_1005835500.1.2	gi_312736164.2	0KS1b73B	polymerase PA	H4N6	northern pintail	Interior Alaska
HA1_1441	7JEtGE4y	gi_528916912.1.2	gi_312736166.1	0KS1b73B	polymerase PB1	H4N6	northern pintail	Interior Alaska
HA1_1442	7Jggqb4D	gi_1102257648.1.2	gi_312736166.2	0KS1b73B	PB1-F2 protein	H4N6	northern pintail	Interior Alaska
HA1_1443	7jKRWMzc	gi_315424352.1.2	gi_312736169.1	0KS1b73B	polymerase PB2	H4N6	northern pintail	Interior Alaska
HA1_1444	7jV35duB	gi_1134426064.1.2	gi_968564117.1	0kuJNEcg	hemagglutinin	H7N7	blue winged teal	Louisiana
HA1_1445	7jxPPXfq	gi_954034325.1.2	gi_968564117.1.1	0kuJNEcg	signal peptide	H7N7	blue winged teal	Louisiana
HA1_1446	7k9tnOdd	gi_498921433.1.2	gi_968564117.1.2	0kuJNEcg	HA1	H7N7	blue winged teal	Louisiana
HA1_1447	7KHUfEqz	gi_1214705044.1.2	gi_968564117.1.3	0kuJNEcg	HA2	H7N7	blue winged teal	Louisiana
HA1_1448	7KMhqtlP	gi_340540987.1.2	gi_968564119.1	0kuJNEcg	matrix protein 1	H7N7	blue winged teal	Louisiana
HA1_1449	7kndL9Xt	gi_594120908.1.2	gi_968564119.2	0kuJNEcg	matrix protein 2	H7N7	blue winged teal	Louisiana
HA1_1450	7kUGhX1D	gi_454585881.1.2	gi_968564122.1	0kuJNEcg	neuraminidase	H7N7	blue winged teal	Louisiana
HA1_1451	7KysmzQ6	gi_954172212.1.2	gi_968564124.1	0kuJNEcg	nucleocapsid protein	H7N7	blue winged teal	Louisiana
HA1_1452	7l0t7PCQ	gi_755190565.1.2	gi_968564126.1	0kuJNEcg	nonstructural protein 1	H7N7	blue winged teal	Louisiana
HA1_1453	7L9YTD2o	gi_498909403.1.2	gi_968564126.2	0kuJNEcg	nuclear export protein	H7N7	blue winged teal	Louisiana
HA1_1454	7lklYCRP	gi_755183694.1.2	gi_968564129.1	0kuJNEcg	PA-X protein	H7N7	blue winged teal	Louisiana
HA1_1455	7LvrwD1w	gi_748952163.1.2	gi_968564129.2	0kuJNEcg	polymerase PA	H7N7	blue winged teal	Louisiana
HA1_1456	7LWrZ7lT	gi_755188720.1.2	gi_968564132.1	0kuJNEcg	polymerase PB1	H7N7	blue winged teal	Louisiana
HA1_1457	7lXj40x1	gi_1442986498.1.2	gi_968564132.2	0kuJNEcg	PB1-F2 protein	H7N7	blue winged teal	Louisiana
HA1_1458	7m7kWZQS	gi_346427148.1.2	gi_968564135.1	0kuJNEcg	polymerase PB2	H7N7	blue winged teal	Louisiana
HA1_1459	7mcKSYIG	gi_380873797.1.2	gi_444380174.1	0kxglSEA	hemagglutinin	H5N1	mallard	California
HA1_1460	7mJIAgWi	gi_444401365.1.2	gi_444380174.1.1	0kxglSEA	signal peptide	H5N1	mallard	California
HA1_1461	7MpW77Ij	gi_930626115.1.2	gi_444380174.1.2	0kxglSEA	HA1	H5N1	mallard	California
HA1_1462	7MsNJ3kh	gi_1410305411.1.2	gi_444380174.1.3	0kxglSEA	HA2	H5N1	mallard	California
HA1_1463	7muYFzNe	gi_594117787.1.2	gi_444380176.1	0kxglSEA	matrix protein 1	H5N1	mallard	California
HA1_1464	7mVBbr0T	gi_632804637.1.2	gi_444380176.2	0kxglSEA	matrix protein 2	H5N1	mallard	California
HA1_1465	7MvTQ4o0	gi_727361309.1.2	gi_444380206.1	0kxglSEA	neuraminidase	H5N1	mallard	California
HA1_1466	7NaFti2q	gi_261264248.1.2	gi_444380208.1	0kxglSEA	nucleocapsid protein	H5N1	mallard	California
HA1_1467	7Ne1KLH7	gi_115278759.1.2	gi_444380210.1	0kxglSEA	nonstructural protein 1	H5N1	mallard	California
HA1_1468	7NJZ6Rkw	gi_1204531514.1.2	gi_444380210.2	0kxglSEA	nuclear export protein	H5N1	mallard	California
HA1_1469	7nKBDb4L	gi_745631316.1.2	gi_444380213.1	0kxglSEA	PA-X protein	H5N1	mallard	California
HA1_1470	7o0qjPIW	gi_545618725.1.2	gi_444380213.2	0kxglSEA	polymerase PA	H5N1	mallard	California
HA1_1471	7O88IkP8	gi_82652863.1.2	gi_444380215.1	0kxglSEA	polymerase PB1	H5N1	mallard	California
HA1_1472	7oBRY0mP	gi_82652768.1.2	gi_444380215.2	0kxglSEA	PB1-F2 protein	H5N1	mallard	California
HA1_1473	7OEhxIli	gi_340540350.1.2	gi_444380218.1	0kxglSEA	polymerase PB2	H5N1	mallard	California
HA1_1474	7osI46ZW	gi_1102585819.1.2	gi_1233677046.1	0l0KSg51	hemagglutinin	H11N5	ruddy turnstone	New Jersey
HA1_1475	7p2bPs3m	gi_585485476.1.2	gi_1233677046.1.1	0l0KSg51	signal peptide	H11N5	ruddy turnstone	New Jersey
HA1_1476	7PCb3CLp	gi_960311997.1.2	gi_1233677046.1.2	0l0KSg51	HA1	H11N5	ruddy turnstone	New Jersey
HA1_1477	7PDeLkRf	gi_1016594724.1.2	gi_1233677046.1.3	0l0KSg51	HA2	H11N5	ruddy turnstone	New Jersey
HA1_1478	7PDUqM1S	gi_498908320.1.2	gi_1233677048.1	0l0KSg51	matrix protein 1	H11N5	ruddy turnstone	New Jersey
HA1_1479	7pfD2FkP	gi_474455008.1.2	gi_1233677048.2	0l0KSg51	matrix protein 2	H11N5	ruddy turnstone	New Jersey
HA1_1480	7PHcB74a	gi_1047210540.1.2	gi_1233677051.1	0l0KSg51	neuraminidase	H11N5	ruddy turnstone	New Jersey
HA1_1481	7PVgY1zf	gi_1102255699.1.2	gi_1233677053.1	0l0KSg51	nucleocapsid protein	H11N5	ruddy turnstone	New Jersey
HA1_1482	7q29m2Vg	gi_1375986916.1.2	gi_1233677055.1	0l0KSg51	nonstructural protein 1	H11N5	ruddy turnstone	New Jersey
HA1_1483	7Q5EvdgD	gi_386644698.1.2	gi_1233677055.2	0l0KSg51	nuclear export protein	H11N5	ruddy turnstone	New Jersey
HA1_1484	7Q9rtJm0	gi_315422586.1.2	gi_1233677058.1	0l0KSg51	PA-X protein	H11N5	ruddy turnstone	New Jersey
HA1_1485	7qBFImQD	gi_745630196.1.2	gi_1233677058.2	0l0KSg51	polymerase PA	H11N5	ruddy turnstone	New Jersey
HA1_1486	7QwSVwVa	gi_1005836777.1.2	gi_1233677061.1	0l0KSg51	polymerase PB1	H11N5	ruddy turnstone	New Jersey
HA1_1487	7QYHONyY	gi_498921333.1.2	gi_1233677061.2	0l0KSg51	PB1-F2 protein	H11N5	ruddy turnstone	New Jersey
HA1_1488	7rCNPo19	gi_1005838595.1.2	gi_1233677064.1	0l0KSg51	polymerase PB2	H11N5	ruddy turnstone	New Jersey
HA1_1489	7Rd3Ns0p	gi_459683425.1.2	gi_745634076.1	0l28zLIp	polymerase PB2	mixed	chicken	Jiangxi
HA1_1490	7rH2TToy	gi_444384115.1.2	gi_745634078.1	0l28zLIp	polymerase PB1	mixed	chicken	Jiangxi
HA1_1491	7rnX77sy	gi_1360817638.1.2	gi_745634078.2	0l28zLIp	PB1-F2 protein	mixed	chicken	Jiangxi
HA1_1492	7rUcXQSq	gi_1344529215.1.2	gi_745634081.1	0l28zLIp	PA-X protein	mixed	chicken	Jiangxi
HA1_1493	7RWKVIxM	gi_1191947578.1.2	gi_745634081.2	0l28zLIp	polymerase PA	mixed	chicken	Jiangxi
HA1_1494	7RwXz421	gi_1242858887.1.2	gi_745634084.1	0l28zLIp	hemagglutinin	mixed	chicken	Jiangxi
HA1_1495	7S33lYYF	gi_974988946.1.2	gi_745634084.1.1	0l28zLIp	signal peptide	mixed	chicken	Jiangxi
HA1_1496	7s6Azo7k	gi_425873440.1.2	gi_745634084.1.2	0l28zLIp	HA1	mixed	chicken	Jiangxi
HA1_1497	7s9F1AKo	gi_554504984.1.2	gi_745634084.1.3	0l28zLIp	HA2	mixed	chicken	Jiangxi
HA1_1498	7snjpLkh	gi_923093936.1.2	gi_745634086.1	0l28zLIp	nucleocapsid protein	mixed	chicken	Jiangxi
HA1_1499	7sXLDuSt	gi_1234111367.1.2	gi_745634088.1	0l28zLIp	nucleocapsid protein	mixed	chicken	Jiangxi
HA1_1500	7T1OMGOd	gi_454270461.1.2	gi_745634090.1	0l28zLIp	neuraminidase	mixed	chicken	Jiangxi
HA1_1501	7T8ruK2s	gi_596521222.1.2	gi_745634092.1	0l28zLIp	matrix protein 1	mixed	chicken	Jiangxi
HA1_1502	7TBK3Nv5	gi_380866760.1.2	gi_745634092.2	0l28zLIp	matrix protein 2	mixed	chicken	Jiangxi
HA1_1503	7teeHKHO	gi_755180671.1.2	gi_745634095.1	0l28zLIp	nonstructural protein 1	mixed	chicken	Jiangxi
HA1_1504	7tfzvG9h	gi_755184657.1.2	gi_745634095.2	0l28zLIp	nuclear export protein	mixed	chicken	Jiangxi
HA1_1505	7TKzDpNY	gi_1231294747.1.2	gi_82653229.1	0l7J7xMM	hemagglutinin	H7N3	blue-winged teal	ALB
HA1_1506	7TMOQ2er	gi_632804522.1.2	gi_82653229.1.1	0l7J7xMM	signal peptide	H7N3	blue-winged teal	ALB
HA1_1507	7TTCFA6F	gi_1005839441.1.2	gi_82653229.1.2	0l7J7xMM	HA1	H7N3	blue-winged teal	ALB
HA1_1508	7tVsDQ3p	gi_633898488.1.2	gi_82653229.1.3	0l7J7xMM	HA2	H7N3	blue-winged teal	ALB
HA1_1509	7uCsw518	gi_1243280476.1.2	gi_82653231.1	0l7J7xMM	matrix protein 1	H7N3	blue-winged teal	ALB
HA1_1510	7uMP8tTx	gi_211593897.1.2	gi_82653231.2	0l7J7xMM	matrix protein 2	H7N3	blue-winged teal	ALB
HA1_1511	7urVbPsK	gi_594117447.1.2	gi_82653234.1	0l7J7xMM	neuraminidase	H7N3	blue-winged teal	ALB
HA1_1512	7uUydv8u	gi_1237079586.1.2	gi_82653236.1	0l7J7xMM	nucleocapsid protein	H7N3	blue-winged teal	ALB
HA1_1513	7UviJLTX	gi_1005839943.1.2	gi_82653238.1	0l7J7xMM	nonstructural protein 1	H7N3	blue-winged teal	ALB
HA1_1514	7V8qGYxI	gi_388595670.1.2	gi_82653238.2	0l7J7xMM	nuclear export protein	H7N3	blue-winged teal	ALB
HA1_1515	7VPKfDrX	gi_1016744102.1.2	gi_82653241.1	0l7J7xMM	PA-X protein	H7N3	blue-winged teal	ALB
HA1_1516	7vpNf3P4	gi_974988595.1.2	gi_82653241.2	0l7J7xMM	polymerase PA	H7N3	blue-winged teal	ALB
HA1_1517	7vqhEEGP	gi_425873459.1.2	gi_82653243.1	0l7J7xMM	polymerase PB1	H7N3	blue-winged teal	ALB
HA1_1518	7VSP7pek	gi_1016775033.1.2	gi_82653243.2	0l7J7xMM	PB1-F2 protein	H7N3	blue-winged teal	ALB
HA1_1519	7vWieEPc	gi_425872665.1.2	gi_82653246.1	0l7J7xMM	polymerase PB2	H7N3	blue-winged teal	ALB
HA1_1520	7VZkgGDa	gi_755183667.1.2	gi_1407202145.1	0LCm5bhj	hemagglutinin		ruddy turnstone	Delaware
HA1_1521	7W6XvKpH	gi_1237086137.1.2	gi_1407202145.1.1	0LCm5bhj	signal peptide		ruddy turnstone	Delaware
HA1_1522	7WAFNBFO	gi_1204529995.1.2	gi_1407202145.1.2	0LCm5bhj	HA1		ruddy turnstone	Delaware
HA1_1523	7wDJzw8Q	gi_386644850.1.2	gi_1407202145.1.3	0LCm5bhj	HA2		ruddy turnstone	Delaware
HA1_1524	7wjeRXdn	gi_1181550127.1.2	gi_1407202147.1	0LCm5bhj	matrix protein 1		ruddy turnstone	Delaware
HA1_1525	7wmC6eVA	gi_1214688567.1.2	gi_1407202147.2	0LCm5bhj	matrix protein 2		ruddy turnstone	Delaware
HA1_1526	7wn97wyk	gi_194310450.1.2	gi_1407202150.1	0LCm5bhj	neuraminidase		ruddy turnstone	Delaware
HA1_1527	7wQvgDTN	gi_1407205892.1.2	gi_1407202152.1	0LCm5bhj	nucleocapsid protein		ruddy turnstone	Delaware
HA1_1528	7WxrFxZh	gi_1205290303.1.2	gi_1407202154.1	0LCm5bhj	nonstructural protein 1		ruddy turnstone	Delaware
HA1_1529	7X1nclgM	gi_407954585.1.2	gi_1407202154.2	0LCm5bhj	nuclear export protein		ruddy turnstone	Delaware
HA1_1530	7x5lsFOA	gi_498918991.1.2	gi_1407202157.1	0LCm5bhj	PA-X protein		ruddy turnstone	Delaware
HA1_1531	7XKGAe7O	gi_1148881866.1.2	gi_1407202157.2	0LCm5bhj	polymerase PA		ruddy turnstone	Delaware
HA1_1532	7XKV1XaO	gi_974988455.1.2	gi_1407202160.1	0LCm5bhj	polymerase PB1		ruddy turnstone	Delaware
HA1_1533	7xNFoxmf	gi_1005835220.1.2	gi_1407202160.2	0LCm5bhj	PB1-F2 protein		ruddy turnstone	Delaware
HA1_1534	7xP9ohTy	gi_453868622.1.2	gi_1407202163.1	0LCm5bhj	polymerase PB2		ruddy turnstone	Delaware
HA1_1535	7xSHugHB	gi_115278453.1.2	gi_386643420.1	0lFUPC9o	hemagglutinin	H2N2	chicken	Pennsylvania
HA1_1536	7xsztUS0	gi_632805036.1.2	gi_386643420.1.1	0lFUPC9o	signal peptide	H2N2	chicken	Pennsylvania
HA1_1537	7ygkcfDc	gi_1104591222.1.2	gi_386643420.1.2	0lFUPC9o	HA1	H2N2	chicken	Pennsylvania
HA1_1538	7ylRO44b	gi_357381269.1.2	gi_386643420.1.3	0lFUPC9o	HA2	H2N2	chicken	Pennsylvania
HA1_1539	7YSidj9D	gi_1049057600.1.2	gi_386643422.1	0lFUPC9o	matrix protein 1	H2N2	chicken	Pennsylvania
HA1_1540	7YUObs1F	gi_755188990.1.2	gi_386643422.2	0lFUPC9o	matrix protein 2	H2N2	chicken	Pennsylvania
HA1_1541	7yvr809f	gi_971493805.1.2	gi_386643425.1	0lFUPC9o	neuraminidase	H2N2	chicken	Pennsylvania
HA1_1542	7zCNheNE	gi_1123900577.1.2	gi_386643427.1	0lFUPC9o	nucleocapsid protein	H2N2	chicken	Pennsylvania
HA1_1543	7ZJ82Vmn	gi_1344528635.1.2	gi_386643429.1	0lFUPC9o	nonstructural protein 1	H2N2	chicken	Pennsylvania
HA1_1544	7ZjGvZd9	gi_82654288.1.2	gi_386643429.2	0lFUPC9o	nuclear export protein	H2N2	chicken	Pennsylvania
HA1_1545	7ZNu7uPP	gi_745630736.1.2	gi_386643432.1	0lFUPC9o	PA-X protein	H2N2	chicken	Pennsylvania
HA1_1546	8072siJN	gi_398325029.1.2	gi_386643432.2	0lFUPC9o	polymerase PA	H2N2	chicken	Pennsylvania
HA1_1547	80A3NOTP	gi_347976452.1.2	gi_386643434.1	0lFUPC9o	polymerase PB1	H2N2	chicken	Pennsylvania
HA1_1548	80CGPScx	gi_479277942.1.2	gi_386643434.2	0lFUPC9o	PB1-F2 protein	H2N2	chicken	Pennsylvania
HA1_1549	80HXKnBL	gi_1407203697.1.2	gi_386643437.1	0lFUPC9o	polymerase PB2	H2N2	chicken	Pennsylvania
HA1_1550	81diOm6l	gi_343177632.1.2	gi_423272380.1	0LmM2ea0	hemagglutinin	H6N2	mallard	Alberta
HA1_1551	81DoWhU2	gi_1421410328.1.2	gi_423272380.1.1	0LmM2ea0	signal peptide	H6N2	mallard	Alberta
HA1_1552	81Gn1ovd	gi_294441893.1.2	gi_423272380.1.2	0LmM2ea0	HA1	H6N2	mallard	Alberta
HA1_1553	82DzRAt0	gi_459681693.1.2	gi_423272380.1.3	0LmM2ea0	HA2	H6N2	mallard	Alberta
HA1_1554	82x9mh3P	gi_641454422.1.2	gi_423272382.1	0LmM2ea0	matrix protein 1	H6N2	mallard	Alberta
HA1_1555	83tvyP4b	gi_402485335.1.2	gi_423272382.2	0LmM2ea0	matrix protein 2	H6N2	mallard	Alberta
HA1_1556	84A6Vzzw	gi_755189210.1.2	gi_423272385.1	0LmM2ea0	neuraminidase	H6N2	mallard	Alberta
HA1_1557	84H6sAIV	gi_269930217.1.2	gi_423272387.1	0LmM2ea0	nucleocapsid protein	H6N2	mallard	Alberta
HA1_1558	84lxHrYM	gi_340540407.1.2	gi_423272389.1	0LmM2ea0	nonstructural protein 1	H6N2	mallard	Alberta
HA1_1559	84v3xllt	gi_1044989867.1.2	gi_423272389.2	0LmM2ea0	nuclear export protein	H6N2	mallard	Alberta
HA1_1560	84XWhWct	gi_282262267.1.2	gi_423272392.1	0LmM2ea0	PA-X protein	H6N2	mallard	Alberta
HA1_1561	85g4ktG1	gi_745636150.1.2	gi_423272392.2	0LmM2ea0	polymerase PA	H6N2	mallard	Alberta
HA1_1562	85rNc0K0	gi_261748895.1.2	gi_423272394.1	0LmM2ea0	polymerase PB1	H6N2	mallard	Alberta
HA1_1563	85sudB6D	gi_755190887.1.2	gi_423272394.2	0LmM2ea0	PB1-F2 protein	H6N2	mallard	Alberta
HA1_1564	85x2tvFW	gi_533112022.1.2	gi_423272397.1	0LmM2ea0	polymerase PB2	H6N2	mallard	Alberta
HA1_1565	86fGNv7V	gi_454130669.1.2	gi_1148882908.1	0m6PhGpf	polymerase PB2	H7N3	cinnamon teal	New Mexico
HA1_1566	86uGKc9Q	gi_1204530235.1.2	gi_1148882910.1	0m6PhGpf	polymerase PB1	H7N3	cinnamon teal	New Mexico
HA1_1567	87cNJwyG	gi_596524757.1.2	gi_1148882910.2	0m6PhGpf	PB1-F2 protein	H7N3	cinnamon teal	New Mexico
HA1_1568	87zDQOyb	gi_1109658480.1.2	gi_1148882913.1	0m6PhGpf	PA-X protein	H7N3	cinnamon teal	New Mexico
HA1_1569	88DeEV18	gi_1104597264.1.2	gi_1148882913.2	0m6PhGpf	polymerase PA	H7N3	cinnamon teal	New Mexico
HA1_1570	88QQbPXJ	gi_545616371.1.2	gi_1148882916.1	0m6PhGpf	hemagglutinin	H7N3	cinnamon teal	New Mexico
HA1_1571	88sRJbek	gi_1344529975.1.2	gi_1148882916.1.1	0m6PhGpf	signal peptide	H7N3	cinnamon teal	New Mexico
HA1_1572	89ML2RtE	gi_930626255.1.2	gi_1148882916.1.2	0m6PhGpf	HA1	H7N3	cinnamon teal	New Mexico
HA1_1573	8ahCHj6P	gi_190682298.1.2	gi_1148882916.1.3	0m6PhGpf	HA2	H7N3	cinnamon teal	New Mexico
HA1_1574	8aHmonIc	gi_632804082.1.2	gi_1148882918.1	0m6PhGpf	nucleocapsid protein	H7N3	cinnamon teal	New Mexico
HA1_1575	8aIT6xcA	gi_554504826.1.2	gi_1148882920.1	0m6PhGpf	neuraminidase	H7N3	cinnamon teal	New Mexico
HA1_1576	8AJdJ3XO	gi_974988615.1.2	gi_1148882922.1	0m6PhGpf	matrix protein 1	H7N3	cinnamon teal	New Mexico
HA1_1577	8AkKPe7n	gi_315623910.1.2	gi_1148882922.2	0m6PhGpf	matrix protein 2	H7N3	cinnamon teal	New Mexico
HA1_1578	8b8tHExw	gi_1005817664.1.2	gi_1148882925.1	0m6PhGpf	nonstructural protein 1	H7N3	cinnamon teal	New Mexico
HA1_1579	8bFgqHtF	gi_453954897.1.2	gi_1148882925.2	0m6PhGpf	nuclear export protein	H7N3	cinnamon teal	New Mexico
HA1_1580	8bIm5m0q	gi_974988897.1.2	gi_745631028.1	0mkWMoqt	polymerase PB2	H9N2	chicken	Jiangxi
HA1_1581	8bMrfDe7	gi_755187309.1.2	gi_745631030.1	0mkWMoqt	polymerase PB1	H9N2	chicken	Jiangxi
HA1_1582	8bV1zab6	gi_1407205732.1.2	gi_745631030.2	0mkWMoqt	PB1-F2 protein	H9N2	chicken	Jiangxi
HA1_1583	8bvsJtEY	gi_1410306331.1.2	gi_745631033.1	0mkWMoqt	PA-X protein	H9N2	chicken	Jiangxi
HA1_1584	8bzNw0CO	gi_380873702.1.2	gi_745631033.2	0mkWMoqt	polymerase PA	H9N2	chicken	Jiangxi
HA1_1585	8C1S3WS2	gi_1141150118.1.2	gi_745631036.1	0mkWMoqt	hemagglutinin	H9N2	chicken	Jiangxi
HA1_1586	8C4hFv37	gi_655945483.1.2	gi_745631036.1.1	0mkWMoqt	signal peptide	H9N2	chicken	Jiangxi
HA1_1587	8CBVBvW0	gi_564124211.1.2	gi_745631036.1.2	0mkWMoqt	HA1	H9N2	chicken	Jiangxi
HA1_1588	8cG4I1s0	gi_1284867876.1.2	gi_745631036.1.3	0mkWMoqt	HA2	H9N2	chicken	Jiangxi
HA1_1589	8cIBARWC	gi_1410306471.1.2	gi_745631038.1	0mkWMoqt	nucleocapsid protein	H9N2	chicken	Jiangxi
HA1_1590	8CLeqEYP	gi_1005840427.1.2	gi_745631040.1	0mkWMoqt	neuraminidase	H9N2	chicken	Jiangxi
HA1_1591	8CLlfYc0	gi_594117009.1.2	gi_745631042.1	0mkWMoqt	matrix protein 1	H9N2	chicken	Jiangxi
HA1_1592	8cM7BmA0	gi_453728873.1.2	gi_745631042.2	0mkWMoqt	matrix protein 2	H9N2	chicken	Jiangxi
HA1_1593	8cMHCwUY	gi_483481136.1.2	gi_745631045.1	0mkWMoqt	nonstructural protein 1	H9N2	chicken	Jiangxi
HA1_1594	8CPUwFwt	gi_1111246536.1.2	gi_745631045.2	0mkWMoqt	nuclear export protein	H9N2	chicken	Jiangxi
HA1_1595	8cSACjTP	gi_1005817554.1.2	gi_585484843.1	0MoffGPH	hemagglutinin	H6N2	duck	Guangdong
HA1_1596	8d70XVS8	gi_594121108.1.2	gi_585484843.1.1	0MoffGPH	signal peptide	H6N2	duck	Guangdong
HA1_1597	8DdaV7rC	gi_1407206104.1.2	gi_585484843.1.2	0MoffGPH	HA1	H6N2	duck	Guangdong
HA1_1598	8DidJwEC	gi_340540274.1.2	gi_585484843.1.3	0MoffGPH	HA2	H6N2	duck	Guangdong
HA1_1599	8DXYr9Lb	gi_1234111187.1.2	gi_585484845.1	0MoffGPH	matrix protein 1	H6N2	duck	Guangdong
HA1_1600	8dy9M41L	gi_1135436657.1.2	gi_585484845.2	0MoffGPH	matrix protein 2	H6N2	duck	Guangdong
HA1_1601	8E55JLBC	gi_745628588.1.2	gi_585484848.1	0MoffGPH	neuraminidase	H6N2	duck	Guangdong
HA1_1602	8eaOAnxd	gi_380867520.1.2	gi_585484850.1	0MoffGPH	nucleocapsid protein	H6N2	duck	Guangdong
HA1_1603	8ec1IilN	gi_1016863286.1.2	gi_585484852.1	0MoffGPH	nonstructural protein 1	H6N2	duck	Guangdong
HA1_1604	8EehbUUT	gi_755178499.1.2	gi_585484852.2	0MoffGPH	nuclear export protein	H6N2	duck	Guangdong
HA1_1605	8egp8QKT	gi_380866342.1.2	gi_585484855.1	0MoffGPH	PA-X protein	H6N2	duck	Guangdong
HA1_1606	8eRiqahR	gi_357379793.1.2	gi_585484855.2	0MoffGPH	polymerase PA	H6N2	duck	Guangdong
HA1_1607	8EVzFLZh	gi_1344529295.1.2	gi_585484858.1	0MoffGPH	polymerase PB1	H6N2	duck	Guangdong
HA1_1608	8EzVYfCV	gi_1148881975.1.2	gi_585484858.2	0MoffGPH	PB1-F2 protein	H6N2	duck	Guangdong
HA1_1609	8f4owsy8	gi_923093418.1.2	gi_585484860.1	0MoffGPH	polymerase PB2	H6N2	duck	Guangdong
HA1_1610	8fic2cdp	gi_973444709.1.2	gi_1150481638.1	0Ms09nsi	PA-X protein	H3N8	mallard	Ohio
HA1_1611	8fjpLo0X	gi_1237086317.1.2	gi_1150481638.2	0Ms09nsi	polymerase PA	H3N8	mallard	Ohio
HA1_1612	8fo1zXkx	gi_386643686.1.2	gi_1150481641.1	0Ms09nsi	nucleocapsid protein	H3N8	mallard	Ohio
HA1_1613	8FPGJQOr	gi_340745015.1.2	gi_1150481643.1	0Ms09nsi	neuraminidase	H3N8	mallard	Ohio
HA1_1614	8FY9JRVJ	gi_1005820799.1.2	gi_1150481645.1	0Ms09nsi	hemagglutinin	H3N8	mallard	Ohio
HA1_1615	8G2Pq8yJ	gi_1061984596.1.2	gi_1150481645.1.1	0Ms09nsi	signal peptide	H3N8	mallard	Ohio
HA1_1616	8gdk6r7b	gi_498920104.1.2	gi_1150481645.1.2	0Ms09nsi	HA1	H3N8	mallard	Ohio
HA1_1617	8GjS9mmK	gi_459683223.1.2	gi_1150481645.1.3	0Ms09nsi	HA2	H3N8	mallard	Ohio
HA1_1618	8GzYdYyJ	gi_1104591059.1.2	gi_1150481647.1	0Ms09nsi	matrix protein 1	H3N8	mallard	Ohio
HA1_1619	8H4YOeai	gi_632815918.1.2	gi_1150481647.2	0Ms09nsi	matrix protein 2	H3N8	mallard	Ohio
HA1_1620	8Hr4xeyt	gi_88714395.1.2	gi_1150481650.1	0Ms09nsi	nonstructural protein 1	H3N8	mallard	Ohio
HA1_1621	8Htkdnw9	gi_755184010.1.2	gi_1150481650.2	0Ms09nsi	nuclear export protein	H3N8	mallard	Ohio
HA1_1622	8HtwW3hL	gi_554505365.1.2	gi_1150481653.1	0Ms09nsi	polymerase PB2	H3N8	mallard	Ohio
HA1_1623	8HuaHEfl	gi_1214942188.1.2	gi_1150481655.1	0Ms09nsi	polymerase PB1	H3N8	mallard	Ohio
HA1_1624	8i2SxbWe	gi_554503474.1.2	gi_1150481655.2	0Ms09nsi	PB1-F2 protein	H3N8	mallard	Ohio
HA1_1625	8I52rxgd	gi_755183918.1.2	gi_498916867.1	0NBSpgCm	hemagglutinin	H11N3	blue-winged teal	North Carolina
HA1_1626	8i9ptg9c	gi_476405630.1.2	gi_498916867.1.1	0NBSpgCm	signal peptide	H11N3	blue-winged teal	North Carolina
HA1_1627	8IbzAOz1	gi_1442985389.1.2	gi_498916867.1.2	0NBSpgCm	HA1	H11N3	blue-winged teal	North Carolina
HA1_1628	8id4Yati	gi_1314817636.1.2	gi_498916867.1.3	0NBSpgCm	HA2	H11N3	blue-winged teal	North Carolina
HA1_1629	8irU2DW1	gi_498916647.1.2	gi_498916869.1	0NBSpgCm	matrix protein 1	H11N3	blue-winged teal	North Carolina
HA1_1630	8itI2lCN	gi_454473009.1.2	gi_498916869.2	0NBSpgCm	matrix protein 2	H11N3	blue-winged teal	North Carolina
HA1_1631	8iwPaDj3	gi_259018268.1.2	gi_498916872.1	0NBSpgCm	neuraminidase	H11N3	blue-winged teal	North Carolina
HA1_1632	8JTDUZRl	gi_1410306971.1.2	gi_498916874.1	0NBSpgCm	nucleocapsid protein	H11N3	blue-winged teal	North Carolina
HA1_1633	8JVQHzsx	gi_596523587.1.2	gi_498916876.1	0NBSpgCm	nonstructural protein 1	H11N3	blue-winged teal	North Carolina
HA1_1634	8jW1j8gf	gi_1104590347.1.2	gi_498916876.2	0NBSpgCm	nuclear export protein	H11N3	blue-winged teal	North Carolina
HA1_1635	8Jy6Nw78	gi_745634008.1.2	gi_498916879.1	0NBSpgCm	PA-X protein	H11N3	blue-winged teal	North Carolina
HA1_1636	8k6J6VwV	gi_1057446115.1.2	gi_498916879.2	0NBSpgCm	polymerase PA	H11N3	blue-winged teal	North Carolina
HA1_1637	8KgnPw7q	gi_1026716353.1.2	gi_498916882.1	0NBSpgCm	polymerase PB1	H11N3	blue-winged teal	North Carolina
HA1_1638	8KhQWZxd	gi_545909499.1.2	gi_498916882.2	0NBSpgCm	PB1-F2 protein	H11N3	blue-winged teal	North Carolina
HA1_1639	8KkMyqDL	gi_1236589277.1.2	gi_498916885.1	0NBSpgCm	polymerase PB2	H11N3	blue-winged teal	North Carolina
HA1_1640	8kTdb520	gi_755179003.1.2	gi_974987182.1	0NDPNC4F	hemagglutinin	mixed	duck	Interior Alaska
HA1_1641	8kZUTMKu	gi_345461568.1.2	gi_974987182.1.1	0NDPNC4F	signal peptide	mixed	duck	Interior Alaska
HA1_1642	8L7BKVLT	gi_498909603.1.2	gi_974987182.1.2	0NDPNC4F	HA1	mixed	duck	Interior Alaska
HA1_1643	8LH8f2AO	gi_594117109.1.2	gi_974987182.1.3	0NDPNC4F	HA2	mixed	duck	Interior Alaska
HA1_1644	8lmCrmxS	gi_1016863481.1.2	gi_974987184.1	0NDPNC4F	hemagglutinin	mixed	duck	Interior Alaska
HA1_1645	8Lnlpw6d	gi_1344530495.1.2	gi_974987184.1.1	0NDPNC4F	signal peptide	mixed	duck	Interior Alaska
HA1_1646	8LzeGzxM	gi_1150480610.1.2	gi_974987184.1.2	0NDPNC4F	HA1	mixed	duck	Interior Alaska
HA1_1647	8mFHuvuD	gi_498828724.1.2	gi_974987184.1.3	0NDPNC4F	HA2	mixed	duck	Interior Alaska
HA1_1648	8MoWHIqy	gi_674649760.1.2	gi_974987186.1	0NDPNC4F	matrix protein 1	mixed	duck	Interior Alaska
HA1_1649	8mubbzz3	gi_498920468.1.2	gi_974987186.2	0NDPNC4F	matrix protein 2	mixed	duck	Interior Alaska
HA1_1650	8MV2dRMG	gi_453858729.1.2	gi_974987189.1	0NDPNC4F	neuraminidase	mixed	duck	Interior Alaska
HA1_1651	8MW79OUh	gi_1410306771.1.2	gi_974987191.1	0NDPNC4F	neuraminidase	mixed	duck	Interior Alaska
HA1_1652	8n3B6517	gi_311535030.1.2	gi_974987193.1	0NDPNC4F	nucleocapsid protein	mixed	duck	Interior Alaska
HA1_1653	8N7jsIiq	gi_145280563.1.2	gi_974987195.1	0NDPNC4F	nonstructural protein 1	mixed	duck	Interior Alaska
HA1_1654	8nJPiV3R	gi_82653741.1.2	gi_974987195.2	0NDPNC4F	nuclear export protein	mixed	duck	Interior Alaska
HA1_1655	8nLwxiKW	gi_459679458.1.2	gi_974987198.1	0NDPNC4F	PA-X protein	mixed	duck	Interior Alaska
HA1_1656	8nNV6Ew1	gi_442796622.1.2	gi_974987198.2	0NDPNC4F	polymerase PA	mixed	duck	Interior Alaska
HA1_1657	8ob6KjWw	gi_808163322.1.2	gi_974987201.1	0NDPNC4F	polymerase PB1	mixed	duck	Interior Alaska
HA1_1658	8oLdGPoq	gi_1111246854.1.2	gi_974987201.2	0NDPNC4F	PB1-F2 protein	mixed	duck	Interior Alaska
HA1_1659	8OZUvC02	gi_1284868998.1.2	gi_974987204.1	0NDPNC4F	polymerase PB2	mixed	duck	Interior Alaska
HA1_1660	8p3Y7Fjy	gi_407361280.1.2	gi_444372467.1	0ne5HDTO	hemagglutinin	H4N6	mallard	California
HA1_1661	8pFk2h4t	gi_221329015.1.2	gi_444372467.1.1	0ne5HDTO	signal peptide	H4N6	mallard	California
HA1_1662	8pHhWnaV	gi_594119257.1.2	gi_444372467.1.2	0ne5HDTO	HA1	H4N6	mallard	California
HA1_1663	8pI21dmv	gi_632802887.1.2	gi_444372467.1.3	0ne5HDTO	HA2	H4N6	mallard	California
HA1_1664	8pXaSoR9	gi_453804484.1.2	gi_444372469.1	0ne5HDTO	matrix protein 1	H4N6	mallard	California
HA1_1665	8PyhuHIv	gi_315112308.1.2	gi_444372469.2	0ne5HDTO	matrix protein 2	H4N6	mallard	California
HA1_1666	8Q2HCAYr	gi_998152204.1.2	gi_444372472.1	0ne5HDTO	neuraminidase	H4N6	mallard	California
HA1_1667	8QFa46Hl	gi_1104596814.1.2	gi_444372485.1	0ne5HDTO	nucleocapsid protein	H4N6	mallard	California
HA1_1668	8qJodnKG	gi_1344531075.1.2	gi_444372487.1	0ne5HDTO	nonstructural protein 1	H4N6	mallard	California
HA1_1669	8QmDfdEp	gi_498908439.1.2	gi_444372487.2	0ne5HDTO	nuclear export protein	H4N6	mallard	California
HA1_1670	8R6lving	gi_554503697.1.2	gi_444372490.1	0ne5HDTO	PA-X protein	H4N6	mallard	California
HA1_1671	8r7LwgEr	gi_1005838821.1.2	gi_444372490.2	0ne5HDTO	polymerase PA	H4N6	mallard	California
HA1_1672	8rC9LY3j	gi_974989517.1.2	gi_444372494.1	0ne5HDTO	polymerase PB1	H4N6	mallard	California
HA1_1673	8RILQjUr	gi_1123900542.1.2	gi_444372494.2	0ne5HDTO	PB1-F2 protein	H4N6	mallard	California
HA1_1674	8ryJhTKr	gi_614458646.1.2	gi_444372497.1	0ne5HDTO	polymerase PB2	H4N6	mallard	California
HA1_1675	8s2i0y9G	gi_310703632.1.2	gi_385722443.1	0nepYnxe	polymerase PB2	H7N3	duck	Zhejiang
HA1_1676	8S3tba4G	gi_968563187.1.2	gi_385722445.1	0nepYnxe	polymerase PB1	H7N3	duck	Zhejiang
HA1_1677	8sAni4fi	gi_454549465.1.2	gi_385722445.2	0nepYnxe	PB1-F2 protein	H7N3	duck	Zhejiang
HA1_1678	8siEZQOj	gi_1148883863.1.2	gi_385722448.1	0nepYnxe	PA-X protein	H7N3	duck	Zhejiang
HA1_1679	8sYCYec6	gi_345539511.1.2	gi_385722448.2	0nepYnxe	polymerase PA	H7N3	duck	Zhejiang
HA1_1680	8T2GYt2K	gi_954172012.1.2	gi_385722450.1	0nepYnxe	hemagglutinin	H7N3	duck	Zhejiang
HA1_1681	8tqYAS9S	gi_1280964843.1.2	gi_385722450.1.1	0nepYnxe	signal peptide	H7N3	duck	Zhejiang
HA1_1682	8TwYChto	gi_1205298991.1.2	gi_385722450.1.2	0nepYnxe	HA1	H7N3	duck	Zhejiang
HA1_1683	8U0uIdc4	gi_498919213.1.2	gi_385722450.1.3	0nepYnxe	HA2	H7N3	duck	Zhejiang
HA1_1684	8u9TJ2xs	gi_1002822744.1.2	gi_385722452.1	0nepYnxe	nucleocapsid protein	H7N3	duck	Zhejiang
HA1_1685	8UIanUMi	gi_498914664.1.2	gi_385722454.1	0nepYnxe	neuraminidase	H7N3	duck	Zhejiang
HA1_1686	8v3AcUYG	gi_297305913.1.2	gi_385722456.1	0nepYnxe	matrix protein 1	H7N3	duck	Zhejiang
HA1_1687	8vaI26IY	gi_454454069.1.2	gi_385722456.2	0nepYnxe	matrix protein 2	H7N3	duck	Zhejiang
HA1_1688	8vBpiro3	gi_310698456.1.2	gi_385722459.1	0nepYnxe	nonstructural protein 1	H7N3	duck	Zhejiang
HA1_1689	8W1oeanr	gi_745633507.1.2	gi_385722459.2	0nepYnxe	nuclear export protein	H7N3	duck	Zhejiang
HA1_1690	8W8637Yv	gi_1205289408.1.2	gi_1205290321.1	0NhSSHCx	nucleocapsid protein	H13N6	black-headed gull	Netherlands
HA1_1691	8wEJmeAh	gi_1005817600.1.2	gi_1205293180.1	0NhSSHCx	polymerase PB2	H13N6	black-headed gull	Netherlands
HA1_1692	8wexpdBd	gi_1148883013.1.2	gi_1205294361.1	0NhSSHCx	polymerase PB1	H13N6	black-headed gull	Netherlands
HA1_1693	8WJmI3mh	gi_1284868226.1.2	gi_1205294361.2	0NhSSHCx	PB1-F2 protein	H13N6	black-headed gull	Netherlands
HA1_1694	8wouzawk	gi_194310564.1.2	gi_1205294390.1	0NhSSHCx	neuraminidase	H13N6	black-headed gull	Netherlands
HA1_1695	8wy94hXr	gi_1240951109.1.2	gi_1205294865.1	0NhSSHCx	matrix protein 1	H13N6	black-headed gull	Netherlands
HA1_1696	8x455lEZ	gi_459681330.1.2	gi_1205294865.2	0NhSSHCx	matrix protein 2	H13N6	black-headed gull	Netherlands
HA1_1697	8X8qdN2e	gi_594705011.1.2	gi_1205298484.1	0NhSSHCx	PA-X protein	H13N6	black-headed gull	Netherlands
HA1_1698	8X9md80I	gi_255671572.1.2	gi_1205298484.2	0NhSSHCx	polymerase PA	H13N6	black-headed gull	Netherlands
HA1_1699	8Xdy2Gwr	gi_516525265.1.2	gi_1205298820.1	0NhSSHCx	nonstructural protein 1	H13N6	black-headed gull	Netherlands
HA1_1700	8XmwKO40	gi_594705304.1.2	gi_1205298820.2	0NhSSHCx	nuclear export protein	H13N6	black-headed gull	Netherlands
HA1_1701	8xOnySAl	gi_528916080.1.2	gi_1205299530.1	0NhSSHCx	hemagglutinin	H13N6	black-headed gull	Netherlands
HA1_1702	8XqLIjfs	gi_1102256223.1.2	gi_1205299530.1.1	0NhSSHCx	signal peptide	H13N6	black-headed gull	Netherlands
HA1_1703	8XrR4flb	gi_281427559.1.2	gi_1205299530.1.2	0NhSSHCx	HA1	H13N6	black-headed gull	Netherlands
HA1_1704	8xueK9KY	gi_1104596925.1.2	gi_1205299530.1.3	0NhSSHCx	HA2	H13N6	black-headed gull	Netherlands
HA1_1705	8Y1bjwTq	gi_1246293619.1.2	gi_1039026712.1	0nIYH6wU	polymerase PB2	H7N3	chicken	Jalisco
HA1_1706	8Y7hRMQ2	gi_755184887.1.2	gi_1039026714.1	0nIYH6wU	polymerase PB1	H7N3	chicken	Jalisco
HA1_1707	8y8F5AXZ	gi_1410306151.1.2	gi_1039026714.2	0nIYH6wU	PB1-F2 protein	H7N3	chicken	Jalisco
HA1_1708	8y8v4uJ5	gi_602703376.1.2	gi_1039026716.1	0nIYH6wU	PA-X protein	H7N3	chicken	Jalisco
HA1_1709	8YGFrYbW	gi_498917048.1.2	gi_1039026716.2	0nIYH6wU	polymerase PA	H7N3	chicken	Jalisco
HA1_1710	8YpWNxPJ	gi_1341118268.1.2	gi_1039026718.1	0nIYH6wU	hemagglutinin	H7N3	chicken	Jalisco
HA1_1711	8ySmpgsa	gi_444329199.1.2	gi_1039026718.1.1	0nIYH6wU	signal peptide	H7N3	chicken	Jalisco
HA1_1712	8YtBXml5	gi_976930294.1.2	gi_1039026718.1.2	0nIYH6wU	HA1	H7N3	chicken	Jalisco
HA1_1713	8z1MYjGS	gi_817105436.1.2	gi_1039026718.1.3	0nIYH6wU	HA2	H7N3	chicken	Jalisco
HA1_1714	8z4SOALO	gi_1410306951.1.2	gi_1039026720.1	0nIYH6wU	nucleocapsid protein	H7N3	chicken	Jalisco
HA1_1715	8z9nzCKp	gi_498909143.1.2	gi_1039026722.1	0nIYH6wU	neuraminidase	H7N3	chicken	Jalisco
HA1_1716	8zbgOOdR	gi_1102255683.1.2	gi_1039026724.1	0nIYH6wU	matrix protein 1	H7N3	chicken	Jalisco
HA1_1717	8zBSPQlX	gi_1104597754.1.2	gi_1039026724.2	0nIYH6wU	matrix protein 2	H7N3	chicken	Jalisco
HA1_1718	8zJ4YBvU	gi_425871531.1.2	gi_1039026727.1	0nIYH6wU	nonstructural protein 1	H7N3	chicken	Jalisco
HA1_1719	8ZJCdcAv	gi_315434054.1.2	gi_1039026727.2	0nIYH6wU	nuclear export protein	H7N3	chicken	Jalisco
HA1_1720	8ZLBDQGt	gi_632816811.1.2	gi_1386870800.1	0o5XI5bA	neuraminidase	H9N2	chicken	Bangladesh
HA1_1721	90gKaG4w	gi_1237085957.1.2	gi_1386870949.1	0o5XI5bA	PA-X protein	H9N2	chicken	Bangladesh
HA1_1722	90ikhK7I	gi_444330337.1.2	gi_1386870949.2	0o5XI5bA	polymerase PA	H9N2	chicken	Bangladesh
HA1_1723	90kSHxnV	gi_1410305131.1.2	gi_1386870976.1	0o5XI5bA	hemagglutinin	H9N2	chicken	Bangladesh
HA1_1724	90wgWcUX	gi_1407203817.1.2	gi_1386870976.1.1	0o5XI5bA	signal peptide	H9N2	chicken	Bangladesh
HA1_1725	90xz5sIS	gi_1407204097.1.2	gi_1386870976.1.2	0o5XI5bA	HA1	H9N2	chicken	Bangladesh
HA1_1726	919sw6CC	gi_407968857.1.2	gi_1386870976.1.3	0o5XI5bA	HA2	H9N2	chicken	Bangladesh
HA1_1727	91bbKvzP	gi_1205299962.1.2	gi_1386871148.1	0o5XI5bA	nucleocapsid protein	H9N2	chicken	Bangladesh
HA1_1728	91GiQPVb	gi_1037234130.1.2	gi_1386871185.1	0o5XI5bA	matrix protein 1	H9N2	chicken	Bangladesh
HA1_1729	91I11r79	gi_312661850.1.2	gi_1386871185.2	0o5XI5bA	matrix protein 2	H9N2	chicken	Bangladesh
HA1_1730	91RPKGID	gi_498918322.1.2	gi_1386871436.1	0o5XI5bA	polymerase PB1	H9N2	chicken	Bangladesh
HA1_1731	927wDUnd	gi_1421410836.1.2	gi_1386871436.2	0o5XI5bA	PB1-F2 protein	H9N2	chicken	Bangladesh
HA1_1732	92SMZahR	gi_755179934.1.2	gi_1386871590.1	0o5XI5bA	polymerase PB2	H9N2	chicken	Bangladesh
HA1_1733	94A5RHUs	gi_1242858716.1.2	gi_1386871661.1	0o5XI5bA	nonstructural protein 1	H9N2	chicken	Bangladesh
HA1_1734	94dgDb8f	gi_814550598.1.2	gi_1386871661.2	0o5XI5bA	nuclear export protein	H9N2	chicken	Bangladesh
HA1_1735	958T9SBd	gi_1205294167.1.2	gi_1005838120.1	0oAYLMCF	hemagglutinin	H3N2	mallard	Ohio
HA1_1736	95etksZ4	gi_1205300265.1.2	gi_1005838120.1.1	0oAYLMCF	signal peptide	H3N2	mallard	Ohio
HA1_1737	95hyIlfI	gi_1233677699.1.2	gi_1005838120.1.2	0oAYLMCF	HA1	H3N2	mallard	Ohio
HA1_1738	96jWawVI	gi_387965926.1.2	gi_1005838120.1.3	0oAYLMCF	HA2	H3N2	mallard	Ohio
HA1_1739	979qYLCA	gi_498908100.1.2	gi_1005838122.1	0oAYLMCF	matrix protein 1	H3N2	mallard	Ohio
HA1_1740	97gh3lhW	gi_1442986193.1.2	gi_1005838122.2	0oAYLMCF	matrix protein 2	H3N2	mallard	Ohio
HA1_1741	98b1Ay9E	gi_454362399.1.2	gi_1005838125.1	0oAYLMCF	neuraminidase	H3N2	mallard	Ohio
HA1_1742	98HCCmg3	gi_444326770.1.2	gi_1005838127.1	0oAYLMCF	nucleocapsid protein	H3N2	mallard	Ohio
HA1_1743	98MH9jfU	gi_594119499.1.2	gi_1005838129.1	0oAYLMCF	nonstructural protein 1	H3N2	mallard	Ohio
HA1_1744	98nGHPin	gi_1104590014.1.2	gi_1005838129.2	0oAYLMCF	nuclear export protein	H3N2	mallard	Ohio
HA1_1745	99Ls0Ih6	gi_340540664.1.2	gi_1005838132.1	0oAYLMCF	PA-X protein	H3N2	mallard	Ohio
HA1_1746	99OKwYR1	gi_957742527.1.2	gi_1005838132.2	0oAYLMCF	polymerase PA	H3N2	mallard	Ohio
HA1_1747	9aAuksNp	gi_404351909.1.2	gi_1005838135.1	0oAYLMCF	polymerase PB1	H3N2	mallard	Ohio
HA1_1748	9AKb1FUr	gi_157428280.1.2	gi_1005838135.2	0oAYLMCF	PB1-F2 protein	H3N2	mallard	Ohio
HA1_1749	9B2vxBuM	gi_594117089.1.2	gi_1005838138.1	0oAYLMCF	polymerase PB2	H3N2	mallard	Ohio
HA1_1750	9bBCNsrm	gi_444381039.1.2	gi_755190822.1	0ocff6sf	polymerase PB2	H7N9	chicken	Jiangxi
HA1_1751	9bhBYfzt	gi_398324980.1.2	gi_755190824.1	0ocff6sf	polymerase PB1	H7N9	chicken	Jiangxi
HA1_1752	9bhE7ndB	gi_594119077.1.2	gi_755190824.2	0ocff6sf	PB1-F2 protein	H7N9	chicken	Jiangxi
HA1_1753	9BHQHvYG	gi_1375986872.1.2	gi_755190827.1	0ocff6sf	PA-X protein	H7N9	chicken	Jiangxi
HA1_1754	9ciNut56	gi_1102253342.1.2	gi_755190827.2	0ocff6sf	polymerase PA	H7N9	chicken	Jiangxi
HA1_1755	9CWPkldT	gi_1005835039.1.2	gi_755190830.1	0ocff6sf	hemagglutinin	H7N9	chicken	Jiangxi
HA1_1756	9CxsXfCv	gi_755183273.1.2	gi_755190830.1.1	0ocff6sf	signal peptide	H7N9	chicken	Jiangxi
HA1_1757	9D5YpeLd	gi_1272599331.1.2	gi_755190830.1.2	0ocff6sf	HA1	H7N9	chicken	Jiangxi
HA1_1758	9d6LT1QU	gi_639126637.1.2	gi_755190830.1.3	0ocff6sf	HA2	H7N9	chicken	Jiangxi
HA1_1759	9dIz5YgQ	gi_745634597.1.2	gi_755190832.1	0ocff6sf	nucleocapsid protein	H7N9	chicken	Jiangxi
HA1_1760	9DMQqQ0o	gi_1005817608.1.2	gi_755190834.1	0ocff6sf	neuraminidase	H7N9	chicken	Jiangxi
HA1_1761	9DNeBkAH	gi_1268893219.1.2	gi_755190836.1	0ocff6sf	matrix protein 1	H7N9	chicken	Jiangxi
HA1_1762	9dNWxoVp	gi_498916627.1.2	gi_755190836.2	0ocff6sf	matrix protein 2	H7N9	chicken	Jiangxi
HA1_1763	9DrMDjGg	gi_1293099824.1.2	gi_755190839.1	0ocff6sf	nonstructural protein 1	H7N9	chicken	Jiangxi
HA1_1764	9DSuwR86	gi_229598323.1.2	gi_755190839.2	0ocff6sf	nuclear export protein	H7N9	chicken	Jiangxi
HA1_1765	9dYcmb9h	gi_315440760.1.2	gi_1016591951.1	0omJNFsq	hemagglutinin	H4N6	blue-winged teal	Texas
HA1_1766	9E902uUz	gi_315623046.1.2	gi_1016591951.1.1	0omJNFsq	signal peptide	H4N6	blue-winged teal	Texas
HA1_1767	9EIt24Cx	gi_442772796.1.2	gi_1016591951.1.2	0omJNFsq	HA1	H4N6	blue-winged teal	Texas
HA1_1768	9EoPkLEa	gi_1410305291.1.2	gi_1016591951.1.3	0omJNFsq	HA2	H4N6	blue-winged teal	Texas
HA1_1769	9ePAKHB6	gi_516525787.1.2	gi_1016591953.1	0omJNFsq	matrix protein 1	H4N6	blue-winged teal	Texas
HA1_1770	9EYzqoLN	gi_410444968.1.2	gi_1016591953.2	0omJNFsq	matrix protein 2	H4N6	blue-winged teal	Texas
HA1_1771	9f50Lt6J	gi_594118698.1.2	gi_1016591956.1	0omJNFsq	neuraminidase	H4N6	blue-winged teal	Texas
HA1_1772	9FD4cEHN	gi_1005834999.1.2	gi_1016591958.1	0omJNFsq	nucleocapsid protein	H4N6	blue-winged teal	Texas
HA1_1773	9FjCjge4	gi_1360817598.1.2	gi_1016591960.1	0omJNFsq	nonstructural protein 1	H4N6	blue-winged teal	Texas
HA1_1774	9FlAMSWp	gi_1152727600.1.2	gi_1016591960.2	0omJNFsq	nuclear export protein	H4N6	blue-winged teal	Texas
HA1_1775	9fsJcvQN	gi_401664328.1.2	gi_1016591963.1	0omJNFsq	PA-X protein	H4N6	blue-winged teal	Texas
HA1_1776	9fZ53vNJ	gi_444336553.1.2	gi_1016591963.2	0omJNFsq	polymerase PA	H4N6	blue-winged teal	Texas
HA1_1777	9Gb2igQN	gi_209867249.1.2	gi_1016591966.1	0omJNFsq	polymerase PB1	H4N6	blue-winged teal	Texas
HA1_1778	9GnYDaI8	gi_1205293515.1.2	gi_1016591966.2	0omJNFsq	PB1-F2 protein	H4N6	blue-winged teal	Texas
HA1_1779	9gSNjHoa	gi_564124761.1.2	gi_1016591969.1	0omJNFsq	polymerase PB2	H4N6	blue-winged teal	Texas
HA1_1780	9GtsVtmM	gi_255671458.1.2	gi_423422287.1	0oovlc4y	hemagglutinin	H6N8	mallard	Alberta
HA1_1781	9H9mRIR6	gi_454253431.1.2	gi_423422287.1.1	0oovlc4y	signal peptide	H6N8	mallard	Alberta
HA1_1782	9hEA7Ofy	gi_1410306431.1.2	gi_423422287.1.2	0oovlc4y	HA1	H6N8	mallard	Alberta
HA1_1783	9HIU0YLn	gi_1102253578.1.2	gi_423422287.1.3	0oovlc4y	HA2	H6N8	mallard	Alberta
HA1_1784	9hJvfGpR	gi_745633629.1.2	gi_423422289.1	0oovlc4y	matrix protein 1	H6N8	mallard	Alberta
HA1_1785	9hsxLM7X	gi_1102252641.1.2	gi_423422289.2	0oovlc4y	matrix protein 2	H6N8	mallard	Alberta
HA1_1786	9I2ocHXr	gi_425873516.1.2	gi_423422294.1	0oovlc4y	neuraminidase	H6N8	mallard	Alberta
HA1_1787	9IBRYakY	gi_1240951743.1.2	gi_423422296.1	0oovlc4y	nucleocapsid protein	H6N8	mallard	Alberta
HA1_1788	9IDz92DZ	gi_425873942.1.2	gi_423422298.1	0oovlc4y	nonstructural protein 1	H6N8	mallard	Alberta
HA1_1789	9ienjvMO	gi_1410305211.1.2	gi_423422298.2	0oovlc4y	nuclear export protein	H6N8	mallard	Alberta
HA1_1790	9IFQ3GQX	gi_1204530255.1.2	gi_423422301.1	0oovlc4y	PA-X protein	H6N8	mallard	Alberta
HA1_1791	9iva3b2a	gi_655937777.1.2	gi_423422301.2	0oovlc4y	polymerase PA	H6N8	mallard	Alberta
HA1_1792	9Ivf4gEg	gi_745632031.1.2	gi_423422303.1	0oovlc4y	polymerase PB1	H6N8	mallard	Alberta
HA1_1793	9j3hdA98	gi_632806741.1.2	gi_423422303.2	0oovlc4y	PB1-F2 protein	H6N8	mallard	Alberta
HA1_1794	9JjmUUor	gi_516525214.1.2	gi_423422308.1	0oovlc4y	polymerase PB2	H6N8	mallard	Alberta
HA1_1795	9Jkg7cFG	gi_359341112.1.2	gi_965569202.1	0Osf1J4D	polymerase PB2	H5N2	Northern pintail	Oregon
HA1_1796	9Juxz3nj	gi_936346280.1.2	gi_965569204.1	0Osf1J4D	polymerase PB1	H5N2	Northern pintail	Oregon
HA1_1797	9jXG2tlH	gi_78070078.1.2	gi_965569204.2	0Osf1J4D	PB1-F2 protein	H5N2	Northern pintail	Oregon
HA1_1798	9JY2OxGI	gi_1052134222.1.2	gi_965569207.1	0Osf1J4D	PA-X protein	H5N2	Northern pintail	Oregon
HA1_1799	9JZKELkw	gi_632805176.1.2	gi_965569207.2	0Osf1J4D	polymerase PA	H5N2	Northern pintail	Oregon
HA1_1800	9JZtmc1H	gi_1005835300.1.2	gi_965569210.1	0Osf1J4D	hemagglutinin	H5N2	Northern pintail	Oregon
HA1_1801	9k6FkcHX	gi_755191392.1.2	gi_965569210.1.1	0Osf1J4D	signal peptide	H5N2	Northern pintail	Oregon
HA1_1802	9k6I1wKm	gi_510937796.1.2	gi_965569210.1.2	0Osf1J4D	HA1	H5N2	Northern pintail	Oregon
HA1_1803	9KDuwWlQ	gi_380867045.1.2	gi_965569210.1.3	0Osf1J4D	HA2	H5N2	Northern pintail	Oregon
HA1_1804	9keoCxDn	gi_315422985.1.2	gi_965569212.1	0Osf1J4D	nucleocapsid protein	H5N2	Northern pintail	Oregon
HA1_1805	9kgrNzhp	gi_1280052213.1.2	gi_965569214.1	0Osf1J4D	neuraminidase	H5N2	Northern pintail	Oregon
HA1_1806	9kk1P0ZV	gi_444381160.1.2	gi_965569216.1	0Osf1J4D	matrix protein 1	H5N2	Northern pintail	Oregon
HA1_1807	9KuSwojt	gi_960311663.1.2	gi_965569216.2	0Osf1J4D	matrix protein 2	H5N2	Northern pintail	Oregon
HA1_1808	9kWGOhEg	gi_1313739576.1.2	gi_965569219.1	0Osf1J4D	nonstructural protein 1	H5N2	Northern pintail	Oregon
HA1_1809	9kYLzX56	gi_1407202057.1.2	gi_965569219.2	0Osf1J4D	nuclear export protein	H5N2	Northern pintail	Oregon
HA1_1810	9kZP3bXK	gi_194590384.1.2	gi_1205289565.1	0oW8MVcn	polymerase PB1	H13N2	black-headed gull	Netherlands
HA1_1811	9l5k8Rtk	gi_315018957.1.2	gi_1205289565.2	0oW8MVcn	PB1-F2 protein	H13N2	black-headed gull	Netherlands
HA1_1812	9lB0QtH6	gi_1293100360.1.2	gi_1205290312.1	0oW8MVcn	nonstructural protein 1	H13N2	black-headed gull	Netherlands
HA1_1813	9LgIebIm	gi_1123900646.1.2	gi_1205290312.2	0oW8MVcn	nuclear export protein	H13N2	black-headed gull	Netherlands
HA1_1814	9LHjRsIi	gi_1421412448.1.2	gi_1205294110.1	0oW8MVcn	polymerase PB2	H13N2	black-headed gull	Netherlands
HA1_1815	9loWVgis	gi_516525316.1.2	gi_1205294326.1	0oW8MVcn	nucleocapsid protein	H13N2	black-headed gull	Netherlands
HA1_1816	9LvQqcba	gi_698321924.1.2	gi_1205294453.1	0oW8MVcn	matrix protein 1	H13N2	black-headed gull	Netherlands
HA1_1817	9lzP2KUg	gi_923093598.1.2	gi_1205294453.2	0oW8MVcn	matrix protein 2	H13N2	black-headed gull	Netherlands
HA1_1818	9LzUXos5	gi_442772492.1.2	gi_1205298188.1	0oW8MVcn	PA-X protein	H13N2	black-headed gull	Netherlands
HA1_1819	9M5aAZOE	gi_1102254314.1.2	gi_1205298188.2	0oW8MVcn	polymerase PA	H13N2	black-headed gull	Netherlands
HA1_1820	9mdJLuDt	gi_380868521.1.2	gi_1205298451.1	0oW8MVcn	neuraminidase	H13N2	black-headed gull	Netherlands
HA1_1821	9mOFfSCg	gi_974989177.1.2	gi_1205300401.1	0oW8MVcn	hemagglutinin	H13N2	black-headed gull	Netherlands
HA1_1822	9mSDar1R	gi_1433050769.1.2	gi_1205300401.1.1	0oW8MVcn	signal peptide	H13N2	black-headed gull	Netherlands
HA1_1823	9MsZbApN	gi_1344529575.1.2	gi_1205300401.1.2	0oW8MVcn	HA1	H13N2	black-headed gull	Netherlands
HA1_1824	9mwNgx7a	gi_82652711.1.2	gi_1205300401.1.3	0oW8MVcn	HA2	H13N2	black-headed gull	Netherlands
HA1_1825	9N88H11i	gi_1344528495.1.2	gi_343971682.1	0OWoh85W	hemagglutinin	H6N8	mallard	Wisconsin
HA1_1826	9nDeBY4U	gi_974987630.1.2	gi_343971682.1.1	0OWoh85W	signal peptide	H6N8	mallard	Wisconsin
HA1_1827	9NFTHhLP	gi_1172534869.1.2	gi_343971682.1.2	0OWoh85W	HA1	H6N8	mallard	Wisconsin
HA1_1828	9nH9UOdE	gi_1344528755.1.2	gi_343971682.1.3	0OWoh85W	HA2	H6N8	mallard	Wisconsin
HA1_1829	9NKSfTmP	gi_221329053.1.2	gi_343971684.1	0OWoh85W	matrix protein 1	H6N8	mallard	Wisconsin
HA1_1830	9nLeLjg1	gi_674653540.1.2	gi_343971684.2	0OWoh85W	matrix protein 2	H6N8	mallard	Wisconsin
HA1_1831	9nx8SgKW	gi_1009090416.1.2	gi_343971687.1	0OWoh85W	neuraminidase	H6N8	mallard	Wisconsin
HA1_1832	9nY7mMA7	gi_1016575121.1.2	gi_343971689.1	0OWoh85W	nucleocapsid protein	H6N8	mallard	Wisconsin
HA1_1833	9O0rUswo	gi_1418516127.1.2	gi_343971691.1	0OWoh85W	nonstructural protein 1	H6N8	mallard	Wisconsin
HA1_1834	9o7jIV8j	gi_554503351.1.2	gi_343971691.2	0OWoh85W	nuclear export protein	H6N8	mallard	Wisconsin
HA1_1835	9o8ttUgO	gi_564124402.1.2	gi_343971694.1	0OWoh85W	PA-X protein	H6N8	mallard	Wisconsin
HA1_1836	9o8yok1k	gi_1137166534.1.2	gi_343971694.2	0OWoh85W	polymerase PA	H6N8	mallard	Wisconsin
HA1_1837	9OBDmTyE	gi_1344531615.1.2	gi_343971696.1	0OWoh85W	polymerase PB1	H6N8	mallard	Wisconsin
HA1_1838	9oFwhXWE	gi_745632975.1.2	gi_343971696.2	0OWoh85W	PB1-F2 protein	H6N8	mallard	Wisconsin
HA1_1839	9OigcBpf	gi_357396777.1.2	gi_343971699.1	0OWoh85W	polymerase PB2	H6N8	mallard	Wisconsin
HA1_1840	9OjXFRse	gi_585484582.1.2	gi_1214654641.1	0PCtPEUo	hemagglutinin	H3N8	green-winged teal	Idaho
HA1_1841	9OKdQ7fB	gi_343971248.1.2	gi_1214654641.1.1	0PCtPEUo	signal peptide	H3N8	green-winged teal	Idaho
HA1_1842	9OQpEkJF	gi_1158623838.1.2	gi_1214654641.1.2	0PCtPEUo	HA1	H3N8	green-winged teal	Idaho
HA1_1843	9oRjXvoX	gi_817172617.1.2	gi_1214654641.1.3	0PCtPEUo	HA2	H3N8	green-winged teal	Idaho
HA1_1844	9Os09H7L	gi_632805416.1.2	gi_1214654643.1	0PCtPEUo	matrix protein 1	H3N8	green-winged teal	Idaho
HA1_1845	9p6lRCgg	gi_310698971.1.2	gi_1214654643.2	0PCtPEUo	matrix protein 2	H3N8	green-winged teal	Idaho
HA1_1846	9pB0n9C0	gi_82654052.1.2	gi_1214654646.1	0PCtPEUo	neuraminidase	H3N8	green-winged teal	Idaho
HA1_1847	9PMIkevl	gi_315422794.1.2	gi_1214654648.1	0PCtPEUo	nucleocapsid protein	H3N8	green-winged teal	Idaho
HA1_1848	9PpqyHqr	gi_552052688.1.2	gi_1214654650.1	0PCtPEUo	nonstructural protein 1	H3N8	green-winged teal	Idaho
HA1_1849	9pTrpKll	gi_1407205224.1.2	gi_1214654650.2	0PCtPEUo	nuclear export protein	H3N8	green-winged teal	Idaho
HA1_1850	9pXQNa5w	gi_755187382.1.2	gi_1214654653.1	0PCtPEUo	PA-X protein	H3N8	green-winged teal	Idaho
HA1_1851	9Pz0g6cA	gi_632816143.1.2	gi_1214654653.2	0PCtPEUo	polymerase PA	H3N8	green-winged teal	Idaho
HA1_1852	9QC8qw7o	gi_1087318556.1.2	gi_1214654656.1	0PCtPEUo	polymerase PB1	H3N8	green-winged teal	Idaho
HA1_1853	9QCS2jV0	gi_632806955.1.2	gi_1214654656.2	0PCtPEUo	PB1-F2 protein	H3N8	green-winged teal	Idaho
HA1_1854	9QKd89iZ	gi_328942790.1.2	gi_1214654659.1	0PCtPEUo	polymerase PB2	H3N8	green-winged teal	Idaho
HA1_1855	9qMD3g9p	gi_1111247893.1.2	gi_745633267.1	0Pdd97bJ	polymerase PB2	mixed	chicken	Jiangxi
HA1_1856	9QmSmEzc	gi_1104592333.1.2	gi_745633269.1	0Pdd97bJ	polymerase PB1	mixed	chicken	Jiangxi
HA1_1857	9qtQ2aEs	gi_632805256.1.2	gi_745633269.2	0Pdd97bJ	PB1-F2 protein	mixed	chicken	Jiangxi
HA1_1858	9qwoRNyw	gi_954033155.1.2	gi_745633275.1	0Pdd97bJ	PA-X protein	mixed	chicken	Jiangxi
HA1_1859	9qwvU7EO	gi_1205290237.1.2	gi_745633275.2	0Pdd97bJ	polymerase PA	mixed	chicken	Jiangxi
HA1_1860	9R6gQJbL	gi_1102253438.1.2	gi_745633278.1	0Pdd97bJ	hemagglutinin	mixed	chicken	Jiangxi
HA1_1861	9R7MfqR7	gi_821233189.1.2	gi_745633278.1.1	0Pdd97bJ	signal peptide	mixed	chicken	Jiangxi
HA1_1862	9RakYPC5	gi_1205294863.1.2	gi_745633278.1.2	0Pdd97bJ	HA1	mixed	chicken	Jiangxi
HA1_1863	9RbKg6vZ	gi_340542248.1.2	gi_745633278.1.3	0Pdd97bJ	HA2	mixed	chicken	Jiangxi
HA1_1864	9rJbbO3q	gi_454376504.1.2	gi_745633280.1	0Pdd97bJ	hemagglutinin	mixed	chicken	Jiangxi
HA1_1865	9Rnt03UU	gi_554505286.1.2	gi_745633280.1.1	0Pdd97bJ	signal peptide	mixed	chicken	Jiangxi
HA1_1866	9RqVqMEy	gi_1333373592.1.2	gi_745633280.1.2	0Pdd97bJ	HA1	mixed	chicken	Jiangxi
HA1_1867	9rRLldOq	gi_268527180.1.2	gi_745633280.1.3	0Pdd97bJ	HA2	mixed	chicken	Jiangxi
HA1_1868	9RvzMJrT	gi_1333373954.1.2	gi_745633282.1	0Pdd97bJ	nucleocapsid protein	mixed	chicken	Jiangxi
HA1_1869	9rxsWMjM	gi_1016776001.1.2	gi_745633284.1	0Pdd97bJ	neuraminidase	mixed	chicken	Jiangxi
HA1_1870	9S0pa5Jt	gi_1407203137.1.2	gi_745633286.1	0Pdd97bJ	matrix protein 1	mixed	chicken	Jiangxi
HA1_1871	9s6NsagQ	gi_755184571.1.2	gi_745633286.2	0Pdd97bJ	matrix protein 2	mixed	chicken	Jiangxi
HA1_1872	9saN1EfC	gi_1360817578.1.2	gi_745633289.1	0Pdd97bJ	nonstructural protein 1	mixed	chicken	Jiangxi
HA1_1873	9SI9SRjg	gi_554505206.1.2	gi_745633289.2	0Pdd97bJ	nuclear export protein	mixed	chicken	Jiangxi
HA1_1874	9StYdxcJ	gi_1044990071.1.2	gi_238627290.1	0Qb32TlL	matrix protein 1	H5N1	quail	Yogjakarta
HA1_1875	9Su58tLY	gi_1005839481.1.2	gi_238627290.2	0Qb32TlL	matrix protein 2	H5N1	quail	Yogjakarta
HA1_1876	9sxxyVlK	gi_1280964863.1.2	gi_238627362.1	0Qb32TlL	nonstructural protein 1	H5N1	quail	Yogjakarta
HA1_1877	9t4jZyb9	gi_698321934.1.2	gi_238627362.2	0Qb32TlL	nuclear export protein	H5N1	quail	Yogjakarta
HA1_1878	9T4PfonS	gi_1150481464.1.2	gi_238627432.1	0Qb32TlL	neuraminidase	H5N1	quail	Yogjakarta
HA1_1879	9TARhdih	gi_340542438.1.2	gi_238627480.1	0Qb32TlL	PA-X protein	H5N1	quail	Yogjakarta
HA1_1880	9Tcg6mH9	gi_357381174.1.2	gi_238627480.2	0Qb32TlL	polymerase PA	H5N1	quail	Yogjakarta
HA1_1881	9TiR4pQ0	gi_498918342.1.2	gi_238627530.1	0Qb32TlL	polymerase PB1	H5N1	quail	Yogjakarta
HA1_1882	9tm1F4YT	gi_315424506.1.2	gi_238627530.2	0Qb32TlL	PB1-F2 protein	H5N1	quail	Yogjakarta
HA1_1883	9TMZCex9	gi_1044996226.1.2	gi_238627599.1	0Qb32TlL	polymerase PB2	H5N1	quail	Yogjakarta
HA1_1884	9tTlkh5n	gi_516525365.1.2	gi_238627647.1	0Qb32TlL	nucleocapsid protein	H5N1	quail	Yogjakarta
HA1_1885	9TTrwUEq	gi_444367229.1.2	gi_238627695.1	0Qb32TlL	hemagglutinin	H5N1	quail	Yogjakarta
HA1_1886	9Tzdn0cM	gi_565860574.1.2	gi_238627695.1.1	0Qb32TlL	signal peptide	H5N1	quail	Yogjakarta
HA1_1887	9u8eKHO8	gi_299758269.1.2	gi_238627695.1.2	0Qb32TlL	HA1	H5N1	quail	Yogjakarta
HA1_1888	9uBJ345G	gi_1220122360.1.2	gi_238627695.1.3	0Qb32TlL	HA2	H5N1	quail	Yogjakarta
HA1_1889	9uf9PPlZ	gi_425873618.1.2	gi_594124646.1	0QDYOVAY	hemagglutinin	H11N2	gadwall	Mississippi
HA1_1890	9uhydmCz	gi_357395955.1.2	gi_594124646.1.1	0QDYOVAY	signal peptide	H11N2	gadwall	Mississippi
HA1_1891	9Ur2vIXT	gi_923093498.1.2	gi_594124646.1.2	0QDYOVAY	HA1	H11N2	gadwall	Mississippi
HA1_1892	9v2taPbF	gi_454348551.1.2	gi_594124646.1.3	0QDYOVAY	HA2	H11N2	gadwall	Mississippi
HA1_1893	9v3ZjYIf	gi_1102256813.1.2	gi_594124648.1	0QDYOVAY	matrix protein 1	H11N2	gadwall	Mississippi
HA1_1894	9VaUhC5x	gi_974987610.1.2	gi_594124648.2	0QDYOVAY	matrix protein 2	H11N2	gadwall	Mississippi
HA1_1895	9VGb7E2I	gi_454597394.1.2	gi_594124651.1	0QDYOVAY	neuraminidase	H11N2	gadwall	Mississippi
HA1_1896	9vjFz0az	gi_954033137.1.2	gi_594124653.1	0QDYOVAY	nucleocapsid protein	H11N2	gadwall	Mississippi
HA1_1897	9vLz5385	gi_755178257.1.2	gi_594124655.1	0QDYOVAY	nonstructural protein 1	H11N2	gadwall	Mississippi
HA1_1898	9vNQlfGf	gi_498915679.1.2	gi_594124655.2	0QDYOVAY	nuclear export protein	H11N2	gadwall	Mississippi
HA1_1899	9voSq4gx	gi_745634678.1.2	gi_594124658.1	0QDYOVAY	PA-X protein	H11N2	gadwall	Mississippi
HA1_1900	9VX0VYp9	gi_632804122.1.2	gi_594124658.2	0QDYOVAY	polymerase PA	H11N2	gadwall	Mississippi
HA1_1901	9vxdlJD5	gi_498917735.1.2	gi_594124661.1	0QDYOVAY	polymerase PB1	H11N2	gadwall	Mississippi
HA1_1902	9w5ioBQd	gi_960311975.1.2	gi_594124661.2	0QDYOVAY	PB1-F2 protein	H11N2	gadwall	Mississippi
HA1_1903	9whqeccK	gi_459683339.1.2	gi_594124664.1	0QDYOVAY	polymerase PB2	H11N2	gadwall	Mississippi
HA1_1904	9wJ68myE	gi_1433049281.1.2	gi_1016863937.1	0QhdAyor	hemagglutinin	H5N1	chicken	Burkina Faso
HA1_1905	9wPRZBaD	gi_343177765.1.2	gi_1016863937.1.1	0QhdAyor	signal peptide	H5N1	chicken	Burkina Faso
HA1_1906	9WtNNODf	gi_333609730.1.2	gi_1016863937.1.2	0QhdAyor	HA1	H5N1	chicken	Burkina Faso
HA1_1907	9wx30xhJ	gi_1027923439.1.2	gi_1016863937.1.3	0QhdAyor	HA2	H5N1	chicken	Burkina Faso
HA1_1908	9X6NFbGl	gi_1313739533.1.2	gi_1016863939.1	0QhdAyor	neuraminidase	H5N1	chicken	Burkina Faso
HA1_1909	9xBwQEHz	gi_1293099377.1.2	gi_1016863941.1	0QhdAyor	nucleocapsid protein	H5N1	chicken	Burkina Faso
HA1_1910	9XgqSIIB	gi_82652806.1.2	gi_1016863943.1	0QhdAyor	nonstructural protein 1	H5N1	chicken	Burkina Faso
HA1_1911	9XIEqeyw	gi_755189678.1.2	gi_1016863943.2	0QhdAyor	nuclear export protein	H5N1	chicken	Burkina Faso
HA1_1912	9yeB27vm	gi_727361277.1.2	gi_1016863946.1	0QhdAyor	polymerase PB1	H5N1	chicken	Burkina Faso
HA1_1913	9Yh7x5RD	gi_1135436677.1.2	gi_1016863946.2	0QhdAyor	PB1-F2 protein	H5N1	chicken	Burkina Faso
HA1_1914	9yHKn6Qq	gi_340540911.1.2	gi_1016863949.1	0QhdAyor	polymerase PB2	H5N1	chicken	Burkina Faso
HA1_1915	9YnL01TW	gi_1148882557.1.2	gi_1016863951.1	0QhdAyor	matrix protein 1	H5N1	chicken	Burkina Faso
HA1_1916	9z1hI0WW	gi_974987895.1.2	gi_1016863951.2	0QhdAyor	matrix protein 2	H5N1	chicken	Burkina Faso
HA1_1917	9Z21aImi	gi_1421410208.1.2	gi_1016863954.1	0QhdAyor	PA-X protein	H5N1	chicken	Burkina Faso
HA1_1918	9Z6P9KL5	gi_1407204900.1.2	gi_1016863954.2	0QhdAyor	polymerase PA	H5N1	chicken	Burkina Faso
HA1_1919	9ZbbYfJ2	gi_459681471.1.2	gi_357395822.1	0QQfQXxF	hemagglutinin	H3N8	shorebird	Delaware Bay
HA1_1920	9zCQpRdu	gi_386644047.1.2	gi_357395822.1.1	0QQfQXxF	signal peptide	H3N8	shorebird	Delaware Bay
HA1_1921	9ZLFhxnQ	gi_755185790.1.2	gi_357395822.1.2	0QQfQXxF	HA1	H3N8	shorebird	Delaware Bay
HA1_1922	9ZSLYuip	gi_602701960.1.2	gi_357395822.1.3	0QQfQXxF	HA2	H3N8	shorebird	Delaware Bay
HA1_1923	9zZ8a5aZ	gi_1039026617.1.2	gi_357395824.1	0QQfQXxF	matrix protein 1	H3N8	shorebird	Delaware Bay
HA1_1924	a05jmZ3u	gi_1047209527.1.2	gi_357395824.2	0QQfQXxF	matrix protein 2	H3N8	shorebird	Delaware Bay
HA1_1925	A0bR1513	gi_1360817258.1.2	gi_357395827.1	0QQfQXxF	neuraminidase	H3N8	shorebird	Delaware Bay
HA1_1926	a0dHjWsL	gi_454479436.1.2	gi_357395829.1	0QQfQXxF	nucleocapsid protein	H3N8	shorebird	Delaware Bay
HA1_1927	A0fRKqZ1	gi_400982184.1.2	gi_357395831.1	0QQfQXxF	nonstructural protein 1	H3N8	shorebird	Delaware Bay
HA1_1928	a0guWznO	gi_632803518.1.2	gi_357395831.2	0QQfQXxF	nuclear export protein	H3N8	shorebird	Delaware Bay
HA1_1929	A0hCCrBq	gi_1005820702.1.2	gi_357395834.1	0QQfQXxF	PA-X protein	H3N8	shorebird	Delaware Bay
HA1_1930	A0jDaDLC	gi_745632251.1.2	gi_357395834.2	0QQfQXxF	polymerase PA	H3N8	shorebird	Delaware Bay
HA1_1931	a0p0yVbp	gi_954172522.1.2	gi_357395836.1	0QQfQXxF	polymerase PB1	H3N8	shorebird	Delaware Bay
HA1_1932	A0Q0Syrr	gi_498918137.1.2	gi_357395836.2	0QQfQXxF	PB1-F2 protein	H3N8	shorebird	Delaware Bay
HA1_1933	A0tzo5fZ	gi_211593764.1.2	gi_357395839.1	0QQfQXxF	polymerase PB2	H3N8	shorebird	Delaware Bay
HA1_1934	a0yBMvZe	gi_454591697.1.2	gi_498921593.1	0QZ8d6q5	hemagglutinin	H10N5	mallard	Minnesota
HA1_1935	A12BrSFx	gi_289471406.1.2	gi_498921593.1.1	0QZ8d6q5	signal peptide	H10N5	mallard	Minnesota
HA1_1936	A13fFrwN	gi_1242858906.1.2	gi_498921593.1.2	0QZ8d6q5	HA1	H10N5	mallard	Minnesota
HA1_1937	a152CzGs	gi_745633397.1.2	gi_498921593.1.3	0QZ8d6q5	HA2	H10N5	mallard	Minnesota
HA1_1938	a1eoFAyd	gi_1398970914.1.2	gi_498921595.1	0QZ8d6q5	matrix protein 1	H10N5	mallard	Minnesota
HA1_1939	A1GEmSYf	gi_86278736.1.2	gi_498921595.2	0QZ8d6q5	matrix protein 2	H10N5	mallard	Minnesota
HA1_1940	A1GQx6ho	gi_1318009237.1.2	gi_498921598.1	0QZ8d6q5	neuraminidase	H10N5	mallard	Minnesota
HA1_1941	a1MXhYcA	gi_545607210.1.2	gi_498921600.1	0QZ8d6q5	nucleocapsid protein	H10N5	mallard	Minnesota
HA1_1942	a1So2Iww	gi_1433048857.1.2	gi_498921602.1	0QZ8d6q5	nonstructural protein 1	H10N5	mallard	Minnesota
HA1_1943	a1TecfGC	gi_357396967.1.2	gi_498921602.2	0QZ8d6q5	nuclear export protein	H10N5	mallard	Minnesota
HA1_1944	A1Ugnhxr	gi_386643344.1.2	gi_498921605.1	0QZ8d6q5	PA-X protein	H10N5	mallard	Minnesota
HA1_1945	A1yOVGoy	gi_1102258198.1.2	gi_498921605.2	0QZ8d6q5	polymerase PA	H10N5	mallard	Minnesota
HA1_1946	A235b3P5	gi_82653013.1.2	gi_498921608.1	0QZ8d6q5	polymerase PB1	H10N5	mallard	Minnesota
HA1_1947	a23idJIF	gi_1407203337.1.2	gi_498921608.2	0QZ8d6q5	PB1-F2 protein	H10N5	mallard	Minnesota
HA1_1948	a23jl246	gi_1016574890.1.2	gi_498921611.1	0QZ8d6q5	polymerase PB2	H10N5	mallard	Minnesota
HA1_1949	a2Gyr2hz	gi_973444590.1.2	gi_1205284422.1	0r2d8q3D	nonstructural protein 1	H6N2	mallard duck	Netherlands
HA1_1950	A2ItUGve	gi_1205289365.1.2	gi_1205284422.2	0r2d8q3D	nuclear export protein	H6N2	mallard duck	Netherlands
HA1_1951	A2Lc0xIX	gi_755189190.1.2	gi_1205286831.1	0r2d8q3D	neuraminidase	H6N2	mallard duck	Netherlands
HA1_1952	A2RjHvsv	gi_157012282.1.2	gi_1205289968.1	0r2d8q3D	PA-X protein	H6N2	mallard duck	Netherlands
HA1_1953	A2YrVlrW	gi_1284866893.1.2	gi_1205289968.2	0r2d8q3D	polymerase PA	H6N2	mallard duck	Netherlands
HA1_1954	a36htxhF	gi_632804836.1.2	gi_1205293297.1	0r2d8q3D	polymerase PB2	H6N2	mallard duck	Netherlands
HA1_1955	a3dz74uZ	gi_321272396.1.2	gi_1205293856.1	0r2d8q3D	hemagglutinin	H6N2	mallard duck	Netherlands
HA1_1956	A3Gwq1kp	gi_398325051.1.2	gi_1205293856.1.1	0r2d8q3D	signal peptide	H6N2	mallard duck	Netherlands
HA1_1957	a3kSgQqs	gi_357395879.1.2	gi_1205293856.1.2	0r2d8q3D	HA1	H6N2	mallard duck	Netherlands
HA1_1958	A3Nw1Hib	gi_380873488.1.2	gi_1205293856.1.3	0r2d8q3D	HA2	H6N2	mallard duck	Netherlands
HA1_1959	A3qSxfEY	gi_297375019.1.2	gi_1205293891.1	0r2d8q3D	matrix protein 1	H6N2	mallard duck	Netherlands
HA1_1960	a3ZBG0fU	gi_1332564128.1.2	gi_1205293891.2	0r2d8q3D	matrix protein 2	H6N2	mallard duck	Netherlands
HA1_1961	A3ZK4EeQ	gi_310698952.1.2	gi_1205294045.1	0r2d8q3D	nucleocapsid protein	H6N2	mallard duck	Netherlands
HA1_1962	A4a2GneY	gi_1407201857.1.2	gi_1205294895.1	0r2d8q3D	polymerase PB1	H6N2	mallard duck	Netherlands
HA1_1963	a4BuFHmY	gi_755190124.1.2	gi_1205294895.2	0r2d8q3D	PB1-F2 protein	H6N2	mallard duck	Netherlands
HA1_1964	a4jqX7V8	gi_1158624017.1.2	gi_498916229.1	0r59c5mM	hemagglutinin	H11N9	red knot	Delaware
HA1_1965	a4NANB8A	gi_1410306511.1.2	gi_498916229.1.1	0r59c5mM	signal peptide	H11N9	red knot	Delaware
HA1_1966	A4VPLt7y	gi_1158623468.1.2	gi_498916229.1.2	0r59c5mM	HA1	H11N9	red knot	Delaware
HA1_1967	a56Gt9AN	gi_594124302.1.2	gi_498916229.1.3	0r59c5mM	HA2	H11N9	red knot	Delaware
HA1_1968	A5BI3CIL	gi_851881985.1.2	gi_498916231.1	0r59c5mM	matrix protein 1	H11N9	red knot	Delaware
HA1_1969	A5EdfE38	gi_357395708.1.2	gi_498916231.2	0r59c5mM	matrix protein 2	H11N9	red knot	Delaware
HA1_1970	a5mKVRZi	gi_1280052091.1.2	gi_498916234.1	0r59c5mM	neuraminidase	H11N9	red knot	Delaware
HA1_1971	A5YYf1Ci	gi_1344530435.1.2	gi_498916236.1	0r59c5mM	nucleocapsid protein	H11N9	red knot	Delaware
HA1_1972	a6aRtO2o	gi_1181550081.1.2	gi_498916238.1	0r59c5mM	nonstructural protein 1	H11N9	red knot	Delaware
HA1_1973	A6bOyUB1	gi_411409819.1.2	gi_498916238.2	0r59c5mM	nuclear export protein	H11N9	red knot	Delaware
HA1_1974	A6I5i3jA	gi_596524333.1.2	gi_498916241.1	0r59c5mM	PA-X protein	H11N9	red knot	Delaware
HA1_1975	A6JPlMos	gi_755189070.1.2	gi_498916241.2	0r59c5mM	polymerase PA	H11N9	red knot	Delaware
HA1_1976	A6MOpGyD	gi_922059493.1.2	gi_498916244.1	0r59c5mM	polymerase PB1	H11N9	red knot	Delaware
HA1_1977	A6tBPXtu	gi_594117249.1.2	gi_498916244.2	0r59c5mM	PB1-F2 protein	H11N9	red knot	Delaware
HA1_1978	a6v0xkkl	gi_453781493.1.2	gi_498916247.1	0r59c5mM	polymerase PB2	H11N9	red knot	Delaware
HA1_1979	a70Qx3Ew	gi_756762617.1.2	gi_1313724319.1	0R5nINZE	polymerase PB2	H5N6	chicken	Kumamoto
HA1_1980	A79iXdkw	gi_594124977.1.2	gi_1313724326.1	0R5nINZE	polymerase PB1	H5N6	chicken	Kumamoto
HA1_1981	A7dbMVU7	gi_1284867577.1.2	gi_1313724326.2	0R5nINZE	PB1-F2 protein	H5N6	chicken	Kumamoto
HA1_1982	a7lxYQnX	gi_965568983.1.2	gi_1313724335.1	0R5nINZE	PA-X protein	H5N6	chicken	Kumamoto
HA1_1983	A7PhuWrV	gi_498907757.1.2	gi_1313724335.2	0R5nINZE	polymerase PA	H5N6	chicken	Kumamoto
HA1_1984	a7Tk9OlD	gi_1102257834.1.2	gi_1313724341.1	0R5nINZE	hemagglutinin	H5N6	chicken	Kumamoto
HA1_1985	a7Wo8704	gi_1016693321.1.2	gi_1313724341.1.1	0R5nINZE	signal peptide	H5N6	chicken	Kumamoto
HA1_1986	a7y4gJbo	gi_1104590773.1.2	gi_1313724341.1.2	0R5nINZE	HA1	H5N6	chicken	Kumamoto
HA1_1987	A85hWjPE	gi_1341117907.1.2	gi_1313724341.1.3	0R5nINZE	HA2	H5N6	chicken	Kumamoto
HA1_1988	a85oImqT	gi_1162228512.1.2	gi_1313724348.1	0R5nINZE	nucleocapsid protein	H5N6	chicken	Kumamoto
HA1_1989	a8eV4xUa	gi_1205299331.1.2	gi_1313724354.1	0R5nINZE	neuraminidase	H5N6	chicken	Kumamoto
HA1_1990	A8fyS05a	gi_357421732.1.2	gi_1313724361.1	0R5nINZE	matrix protein 1	H5N6	chicken	Kumamoto
HA1_1991	a8gE16lG	gi_340542849.1.2	gi_1313724361.2	0R5nINZE	matrix protein 2	H5N6	chicken	Kumamoto
HA1_1992	A8HoPglZ	gi_1214654897.1.2	gi_1313724368.1	0R5nINZE	nonstructural protein 1	H5N6	chicken	Kumamoto
HA1_1993	A8IzpZQi	gi_755190084.1.2	gi_1313724368.2	0R5nINZE	nuclear export protein	H5N6	chicken	Kumamoto
HA1_1994	A9g0eZtm	gi_745628688.1.2	gi_380868571.1	0r7xOv8h	polymerase PB2	H6N2	duck	Shantou
HA1_1995	A9HvUfrA	gi_1237079866.1.2	gi_380868573.1	0r7xOv8h	polymerase PB1	H6N2	duck	Shantou
HA1_1996	A9lmOboU	gi_1205298851.1.2	gi_380868573.2	0r7xOv8h	PB1-F2 protein	H6N2	duck	Shantou
HA1_1997	a9NtgPik	gi_632816512.1.2	gi_380868576.1	0r7xOv8h	PA-X protein	H6N2	duck	Shantou
HA1_1998	a9XWO2Ho	gi_343971777.1.2	gi_380868576.2	0r7xOv8h	polymerase PA	H6N2	duck	Shantou
HA1_1999	aa2JMdB2	gi_82653796.1.2	gi_380868578.1	0r7xOv8h	hemagglutinin	H6N2	duck	Shantou
[truncated: 21,606 more rows]
